# Supplementary material for: Benefits and challenges of incorporating citizen science into university education
Source: PLoS One. 2017 Nov 1;12(11):e0186285. doi: 10.1371/journal.pone.0186285 (PMC5665417; doi:10.1371/journal.pone.0186285)
Supplement: S1 Data — (XLSX) [file pone.0186285.s003.xlsx]

## Sheet: Key
Likert Scale	Numerical Value
Strongly Agree	1
Agree	2
Disagree	3
Strongly Disagree	4
Neither Agree/Disagree	5
Yes/No	Numerical Value
Yes	1
No	2
Column Heading	Survey Question
Reliable	Data collected by citizen scientists is reliable
DataUsed	Data collected by citizen scientists are used by professional scientists
InvolvementUseful	It is useful to involve citizen scientists in scientific research
Challenges	The Journal Project identified potential challenges with large scale citizen science data collection
Opportunities	The Journal Project identified potential opportunities provided from large scale citizen science data collection
Engagement	After participation with the ClimateWatch program, I am more engaged with the environment
Understanding	Writing a peer-reviewed journal article, using ClimateWatch data, has expanded my understanding of species and their potential responses to climate change
Publish_Interest	Producing a peer-reviewed journal article increased my interest in publishing biological research
SpeciesAwareness	Collecting and entering data for ClimateWatch made me more aware of species presence and behaviour
Continuation_Cwatch	I plan to continue to participate in ClimateWatch
PlanIntroduce	I plan to introduce others to ClimateWatch
Continuation_other	I plan to participate in other citizen science programs
PeerReviewed	I'm interested in reading peer-reviewed journal articles
PeerFeedback	Feedback from a peer was helpful in preparing my team's article
SmallTeams	I found it useful to work in small teams for each phase of the Journal Project
SubjectEditor	Feedback from a subject editor was helpful in preparing my team's article
Introduced	I have introduced others to ClimateWatch? (yes/no)
DataCollection	Did analysing ClimateWatch data affect your approach to data collection for your 20 observations? (yes/no)

## Sheet: FinalSurveys
Count	Year	Reliable	DataUsed	InvolvementUseful	Challenges	Opportunities	Engagement	Understanding	Publish_Interest	SpeciesAwareness	Continuation_Cwatch	PlanIntroduce	Continuation_other	PeerReviewed	PeerFeedback	SmallTeams	SubjectEditor	Introduced (yes/no)	DataCollection (yes/no)
1	2014	3	2	2	1	2	1	2	3	2	2	2	2	2	2	2	2	2	1
2	2014	3	2	2	2	3	2	2	2	1	2	2	3	2	3	2	3	2	1
3	2014	4	2	2	1	4	2	1	2	2	3	2	3	3	1	2	1	1	2
4	2014	3	1	2	2	2	2	2	1	1	2	2	3	2	2	2	2	1	1
5	2014	2	1	2	2	2	2	2	2	2	2	2	2	2	1	3	1	2	1
6	2014	3	2	2	2	3	2	2	2	2	2	2	2	2	2	1	1	1	1
7	2014	3	2	2	1	2	1	1	1	1	1	2	3	1	2	3	1	1	1
8	2014	2	3	1	3	2	1	2	2	1	1	1	3	2	2	2	1	1	1
9	2014	2	1	1	2	2	2	1	1	1	1	1	3	1	2	4	1	1	1
10	2014	2	2	2	2	2	1	1	2	1	2	2	3	2	2	2	1	1	1
11	2014	3	2	2	2	3	2	1	2	1	3	3	3	2	2	2	1	1	1
12	2014	3	3	2	1	3	2	2	2	2	2	2	3	2	2	2	2	1	1
13	2014	2	2	2	2	2	2	2	2	2	2	2	3	3	2	3	2	1	1
14	2014	2	1	1	2	2	2	1	2	1	2	2	3	2	1	2	1	1	2
15	2014	2	1	1	1	1	1	1	4	1	1	2	3	4	1	1	1	2	1
16	2014	2	2	2	2	1	2	1	1	2	3	2	3	1	2	2	2	2	1
17	2014	2	1	1	2	3	2	1	2	2	2	2	3	3	2	2	2	2	1
18	2014	3	2	2	2	3	2	2	3	3	3	3	3	3	2	2	2	1	1
19	2014	2	2	2	2	2	3	2	3	2	2	3	3	3	2	2	1	2	1
20	2014	2	2	2	2	2	1	2	2	1	2	2	3	2	2	2	2	2	1
21	2014	2	2	2	2	3	3	2	2	2	3	3	3	3	2	3	3	2	2
22	2014	2	1	1	2	2	2	1	1	1	2	3	3	3	2	1	1	2	1
23	2014	2	1	2	2	2	2	2	3	2	2	3	3	2	2	4	2	2	2
24	2014	3	2	2	2	3	3	2	3	2	3	3	3	2	2	2	2	2	1
25	2014	2	2	2	2	3	2	1	2	2	2	2	3	3	2	3	2	1	1
26	2014	2	2	2	2	2	4	2	3	2	2	2	3	2	2	2	2	1	1
27	2014	2	2	2	2	2	2	2	2	2	2	2	3	3	2	3	2	1	1
28	2014	2	2	2	3	3	2	2	3	2	3	2	3	3	2	2		2	1
29	2014	3	2	2	3	3	2	2	3	2	2	2	3	3	2	2	2	1	2
30	2014	3	2	1	1	1	3	3	3	3	3	3	3	2	3	2	3	2	1
31	2014	2	2	2	2	2	2	2	2	2	2	2	3	3	2	2	2	1	1
32	2014	3	2	1	1	3	3	2	2	3	3	3	3	3	2	1	2	2	2
33	2014	3	2	1	1	2	2	1	2	1	2	2	3	2	2	1	2	1	1
34	2014	2	2	2	2	2	2	1	2	2	2	2	3	2	2	3	2	1	1
35	2014	3	3	1	2	2	2	1	1	2	3	3	3	2	1	1	1	2	2
36	2014	2	2	2	2	2	2	2	2	2	2	3	3	2	2	1	2	1	1
37	2014	3	2	2	2	2	2	2	2	2	2	2	3	3	2	2	2	1	1
38	2014	2	2	2	3	3	3	2	3	2	2	3	3	3	2	2	2	2	1
39	2014	2	2	2	3	3	2	2	2	2	2	2	3	2	2	3	2	2	1
40	2014	3	2	2	3	2	2	2	3	2	3	3	3	2	2	1	1	1	1
41	2014	3	2	2	2	2	1	2	2	2	2	2	3	2	2	1	1	2	1
42	2014	2	2	2	2	3	1	1	1	1	1	2	3	2	1	1	2	1	1
43	2014	2	1	1	2	1	1	3	1	1	2	2	3	3	2	1	2	2	1
44	2014	2	2	1	2	3	2	2	2	1	2	2	3	2	2	2	1	2	1
45	2014	3	2	3	2	3	2	2	2	1	2	2	3	2	2	1	2	1	1
46	2014	2	2	1	2	1	2	3	1	1	1	2	3	1	2	3	1	1	1
47	2014	3	3	3	3	3	3	1	2	2	4	4	4	3	2	1	2	2	1
48	2014	3	2	1	2	3	3	2	2	2	2	2	3	2	1	2	1	1	1
49	2014	3	2	2	1	2	3	2	2	2	2	3	3	2	2	1	2	2	1
50	2014	2	2	2	1	2	2	2	2	1	2	2	3	2	2	2	2	1	1
51	2014	2	1	2	2	2	1	2	2	2	2	2	2	2	2	2	1	1	1
52	2014	2	1	2	1	1	2	1	1	2	1	2	3	3	3	2	1	2	1
53	2014	3	2	2	1	2	3	2	1	2	2	2	2	1	2	3	2	1	1
54	2014	3	2	3	2	3	1	2	3	2	2	2	3	3	2	2	2	1	1
55	2014	2	2	1	1	2	1	1	1	1	2	2	3	1	1	3	1	1	1
56	2014	4	3	2	2	3	2	2	2	2	3	3	3	2	3	3	3	2	1
57	2014	2	2	2	3	2	2	2	2	2	2	2	3	2	2	1	2	1	1
58	2014	2	2	2	3	3	2	2	1	1	2	2	3	2	2	1	2	2	1
59	2014	2	2	2	2	3	1	3	1	2	2	2	2	2	1	2	1	1	1
60	2014	3	2	2	2	3	2	2	1	2	2	3	2	1	2	4	2	2	1
61	2014	3	2	2	2	3	3	3	3	2	2	4	3	3	2	4	2	2	1
62	2014	3	2	2	1	2	2	2	2	1	3	3	3	2	2	4	3	1	1
63	2014	3	2	1	1	3	2	1	3	1	1	2	3	2	3	1	3	1	1
64	2014	2	3	2	2	3	3	2	2	2	2	3	3	3	2	2	2	2	1
65	2014	2	2	2	2	2	2	2	2	2	2	2	3	2	2	2	1	1	1
66	2014	2	2	2	2	2	2	2	2	2	3	3	3	2	2	2	1	2	1
67	2014	3	2	2	1	3	2	1	2	2	3	2	3	2	2	1	2	1	1
68	2014	2	1	2	2	2	2	2	2	2	2	2	3	2	2	2	3	1	1
69	2014	3	1	1	2	2	2	1	2	2	2	2	3	2	2	2	2	1	1
70	2014	2	2	2	2	2	2	2	3	2	2	3	3	3	2	2	2	1	1
71	2014	2	1	1	2	1	1	1	2	1	1	1	2	2	2	2	1	1	1
72	2014	2	2	1	3	2	2	2	2	1	2	2	3	1	2	1	1	1	1
73	2014	2	2	3	2	2	1	1	2	1	2	2	3	2	1	3	1	1	2
74	2014	2	1	1	2	2	2	2	2	1	2	2	3	1	2	1	2	1	1
75	2014	2	2	2	3	3	2	2	2	2	2	2	3	2	2	2	2	1	1
76	2014	3	3	2	2	3	2	2	2	2	3	3	3	2	2	2	2	2	1
77	2014	3	2	2	3	3	3	2	2	2	2	2	2	2	2	2	2	1	1
78	2014	3	2	2	2	2	2	1	2	2	2	2	3	2	2	4	2	1	1
79	2014	3	1	1	2	1	1	2	2	1	3	3	3	2	2	3		2	1
80	2014	3	2	1	2	3	2	2	2	1	2	2	3	2	2	3	2	2	1
81	2014	3	2	2	2	2	3	2	2	2	2	2	3	3	2	2	2	1	1
82	2014	3	2	1	2	2	2	2	2	2	2	2	3	3	2	1	2	1	1
83	2014	3	2	3	3	3	2	2	2	2	3	3	3	2	2	2	2	1	1
84	2014	2	2	2	2	2	2	2	3	2	3	3	3	2	2	2	2	2	1
85	2014	2	2	2	2	3	3	2	3	2	3	3	3	3	2	2	2	2	1
86	2014	1	2	1	1	1	1	1	1	1	1	1	3	1	1	1	1	1	2
87	2014	2	2	1	2	3	2	1	2	1	2	3	3	2	2	4	2	2	1
88	2014	3	2	2	2	2	2	2	2	2	2	2	3	3	2	2	3	1	1
89	2014	2	1	1	2	2	3	3	2	1	2	2	3	2	2	3	1	2	2
90	2014	2	2	2	2	2	2	2	3	2	2	2	3	2	2	2	2	1	1
91	2014	3	2	1	2	2	2	2	3	1	2	2	3	2	2	2	2	2	1
92	2014	2	1	1	3	3	1	2	1	1	2	1	3	2	1	2	1	1	2
93	2014	3	2	2	3	3	3	2	3	2	3	2	3	3	2	2	2	1	1
94	2014	2	2	2	1	3	2	2	2	1	3	3	3	3	2	2	2	1	1
95	2014	2	2	2	2	3	2	2	3	1	3	3	3	3	2	2	2	2	1
96	2014	2	1	1	2	2	2	1	2	2	2	2	3	2	1	3	1	2	1
97	2014	3	2	2	3	3	3	2	3	2	3	2	3	3	2	3	2	2	1
98	2014	3	2	2	2	3	2	2	2	1	3	3	3	3	2	1	1	2	1
99	2014	2	2	2	2	2	2	2	2	2	2	3	3	2	2	2	2	1	1
100	2014	2	2	1	2	3	1	1	1	1	1	2	3	1	2	2	1	1	1
101	2014	2	2	1	2	3	1	2	3	1	3	3	3	3	1	1	1	2	1
102	2014	2	2	1	2	3	2	2	4	2	3	3	3	2	2	2	1	2	1
103	2014	3	2	2	2	2	1	1	3	1	2	1	3	2	1	2	1	2	1
104	2014	2	2	2	3	3	2	2	3	2	3	3	3	3	2	2	2	2	1
105	2014	2	1	1	2	2	2	2	3	2	2	2	3	2	2	4	1	1	1
106	2014	3	2	1	2	3	2	1	3	1	3	2	3	2	2	3	2	2	1
107	2014	3	2	2	2	3	2	2	2	2	2	3	3	3	2	2	2	2	1
108	2014	3	2	1	2	3	2	2	3	2	2	2	3	3	2	2	2	1	1
109	2014	3	2	2	3	3	2	2	3	2	3	3	3	3	2	3	2	2	1
110	2014	3	2	2	1	2	2	1	2	2	2	2	3	3	3	3	3	1	1
111	2014	2	1	1	1	1	1	1	1	2	2	2	3	2	1	1	1	2	1
112	2014	3	2	1	2	2	2	2	2	2	2	2	3	2	3	1	1	1	1
113	2014	2	1	1	2	3	2	2	2	2	2	2	3	2	2	2	3	1	1
114	2014	3	2	3	2	3	1	1	3	1	2	2	3	3	4	3	4	1	1
115	2014	2	1	1	1	2	2	1	1	1	2	2	3	2	2	1	1	1	1
116	2014	2	2	2	2	3	2	2	2	2	3	3	2	2	2	2	2	2	1
117	2014	2	1	2	2	2	3	2	2	2	2	3	3	2	2	3	2	2	1
118	2014	3	2	2	2	2	2	2	2	2	2	2	3	2	2	1	2	1	1
119	2014	3	3	2	3	3	2	2	3	1	2	2	3	3	2	2	2	1	2
120	2014	3	2	2	2	2	2	2	2	2	2	2	2	2	2	2	1	2	1
121	2014	3	2	2	2	2	2	2	3	2	2	2	3	2	2	2	3	1	2
122	2014	2	2	1	3	3	2	2	2	2	2	3	3	2	3	2	2	2	1
123	2014	2	2	2	3	3	3	1	4	3	4	3	3	4	2	1	1	2	1
124	2014	3	2	2	3	3	1	1	1	2	3	3	3	1	2	1	2	2	1
125	2014	2	2	2	2	2	2	2	2	2	2	2	3	2	2	2	2	2	1
126	2014	3	2	2	1	3	3	3	3	3	3	3	3	3	3	4	3	2	2
127	2014	2	2	1	1	1	1	1	1	1	1	3	3	1	1	1	3	2	1
128	2014	3	2	1	3	3	2	2	1	1	2	2	3	2	2	1	1	1	1
129	2014	3	2	2	3	3	2	2	2	2	3	2	3	3	1	1	1	2	1
130	2014	2	2	2	3	3	2	3	2	2	3	3	3	2	2	2	2	2	1
131	2014	3	2	2	2	2	3	1	3	2	2	2	3	2	2	1	2	1	1
132	2014	3	2	2	2	2	2	1	2	3	3	3	3	2	2	1	1	1	1
133	2014	3	2	2	2	3	3	2	4	2	3	3	3	2	2	2	2	1	1
134	2014	2	1	2	2	2	1	1	1	1	2	1	3	2	2	1	1	1	1
135	2014	3	1	1	2	2	1	1	2	1	2	2	3	2	2	1	1	1	1
136	2014	3	2	2	1	2	2	1	2	3	2	3	3	2	2	2	1	1	1
137	2014	2	2	1	2	3	1	2	1	1	2	2	3	2	2	1	2	1	1
138	2014	3	2	2	1	3	2	2	3	2	2	3	3	2	2	2	2	1	1
139	2014	2	2	2	2	3	2	2	1	2	2	2	3	1	1	4	1	1	1
140	2014	3	1	1	2	2	1	1	2	1	2	2	3	2	1	3	1	2	1
141	2014	2	2	2	2	3	2	2	2	2	3	2	3	2	2	2	2	2	2
142	2014	2	1	1	2	3	1	1	2	1	2	2	3	2	1	1	1	1	1
143	2014	3	2	2	2	3	2	1	3	3	4	3	3	3	3	4	1	2	1
144	2014	2	2	2	2	2	2	2	3	2	2	2	3	2	2	3	2	2	1
145	2014	2	2	2	1	3	2	2	3	1	3	3	3	3	3	2	1	2	1
146	2014	3	2	2	1	3	1	1	2	2	1	2	2	2	2	3	2	2	1
147	2014	2	2	2	2	3	2	3	3	3	2	2	3	2	2	2	2	1	1
148	2014	3	2	2	2	2	2	2	3	2	3	3	3	3	2	2	1	2	1
149	2014	2	1	1	2	3	1	1	3	1	2	2	3	2	1	1	2	1	1
150	2014	3	2	1	2	2	1	1	3	1	2	2	3	2	2	2	2	1	1
151	2014	3	2	2	2	2	2	2	3	2	3	3	3	2	2	2	2	1	1
152	2014	3	4	3	3	3	3	3	2	2	2	3	3	3	2	3	3	2	2
153	2014	3	2	2	2	3	2	2	2	3	3	3	3	2	2	3	2	2	1
154	2014	3	3	2	2	3	3	2	3	2	3	4	3	3	3	2	3	2	2
155	2014	3	2	2	2	3	3	2	3	2	3	3	3	3	2	2	2	2	1
156	2014	2	2	2	2	2	3	2	1	2	3	3	3	2	2	1	1	2	2
157	2014	3	2	2	2	1	2	2	3	2	2	2	3	1	1	1	1	1	2
158	2014	2	2	2	2	2	2	2	2	2	2	2	3	2	2	2	2	1	1
159	2014	3	3	2	2	3	2	2	2	2	2	3	3	2	1	2	1	2	1
160	2014	3	2	2	2	3	2	2	3	2	3	3	3	3	3	2	2	2	2
161	2014	2	2	2	3	2	1	1	2	1	2	2	3	2	3	1	2	1	2
162	2014	2	1	2	2	2	2	2	3	2	3	2	3	2	2	3	2	1	1
163	2014	2	1	2	2	2	2	2	3	2	3	3	3	2	2	2	2	2	1
164	2014	3	2	2	2	3	2	1	2	2	3	3	3	2	2	1	1	2	1
165	2014	2	2	2	3	3	2	2	3	2	2	2	4	3	2	3	2	2	2
166	2014	4	3	2	2	3	2	3	3	2	3	3	3	3	2	2	2	1	1
167	2014	2	2	2	2	2	2	2	3	2	2	3	3	2	3	3	2	2	1
168	2014	4	2	2	1	2	1	2	2	1	2	2	3	3	2	1	1	2	1
169	2014	2	2	2	2	3	2	2	2	2	2	2	3	1	2	2	1	1	1
170	2014	3	2	2	2	3	3	1	2	2	3	3	3	2	3	2	2	1	1
171	2014	3	2	2	1	2	2	2	4	2	3	3	4	3	2	2	2	2	1
172	2014	2	2	1	3	3	2	2	2	2	2	2	3	2	2	2	2	1	1
173	2014	3	2	2	2	2	2	2	2	2	2	3	3	2	2	3	2	1	1
174	2014	3	2	2	2	3	2	1	2	2	3	3	4	3	3	2	2	1	1
175	2014	2	1	1	1	2	1	1	1	1	2	2	2	1	1	1	1	2	1
176	2014	2	2	1	3	3	2	2	2	2	2	2	3	3	2	1	2	1	1
177	2014	2	2	2	2	2	2	2	2	2	3	3	3	2	2	2	2	2	1
178	2014	3	3	2	3	3	2	2	2	2	2	2	3	2	2	1	2	2	1
179	2014	4	4	2	3	3	4	4	4	2	4	4	4	3	2	4	2	2	2
180	2014	3	2	2	2	3	3	2	3	3	3	3	3	3	2	2	2	1	1
181	2014	3	2	2	1	2	3	2	3	2	3	3	3	2	2	2	1	2	1
182	2014	3	2	2	2	3	2	2	4	2	3	3	3	3	3	4	4	1	1
183	2014	3	2	2	3	3	2	3	3	2	3	3	3	2	2	3	2	1	2
184	2014	2	2	2	2	3	2	2	1	2	2	2	3	1	3	1	2	2	1
185	2014	3	2	2	3	2	2	2	2	2	2	2	3	2	2	1	2	1	1
186	2014	3	2	2	1	2	1	2	3	2	2	3	3	3	1	4	1	2	1
187	2014	3	3	2	3	3	2	2	3	2	2	3	3	3	2	3	2	2	1
188	2014	3	2	2	3	3	2	3	2	2	2	2	3	2	2	2	2	1	1
189	2014	2	2	2	3	3	2	2	2	2	2	2	3	2	2	2	1	2	1
190	2014	3	2	2	2	3	3	2	3	2	2	3	3	3	2	2	3	2	2
191	2014	2	2	2	2	2	2	2	3	2	2	3	3	2	2	2	2	2	1
192	2014	3	2	1	2	3	2	1	1	2	2	2	3	1	2	1	2	2	1
193	2014	2	1	2	2	3	1	1	2	1	2	2	3	2	1	1	1	2	1
194	2014	3	2	2	3	3	2	2	3	2	3	3	3	2	2	2	1	2	2
195	2014	3	2	2	2	2	2	2	3	2	3	3	3	2	2	2	4	2	1
196	2014	3	3	2	3	3	2	2	3	2	3	3	3	3	2	3	2	2	1
197	2014	2	1	1	1	1	1	1	2	1	2	3	3	2	4	4	2	1	1
198	2014	3	2	2	2	3	3	2	3	2	2	3	3	3	3	2	2	2	2
199	2014	4	2	2	1	3	2	1	3	1	3	3	3	2	3	2	2	1	2
200	2014	2	2	1	2	1	2	1	1	2	2	2	1	1	3	3	3	2	1
201	2014	3	2	2	2	2	2	1	2	1	3	2	3	2	2	1	2	2	1
202	2014	3	1	2	2	3	3	3	2	3	2	2	3	2	2	2	2	2	1
203	2014	2	2	1	2	3	1	2	1	1	2	2	3	2	2	2	2	2	1
204	2014	2	2	2	3	3	2	2	3	2	2	2	3	3	3	1	1	1	1
205	2014	2	2	1	1	2	2	2	2	2	3	2	2	2	3	1	1	1	1
206	2014	2	2	1	2	3	1	2	4	2	2	3	3	2	2	3	2	2	2
207	2014	3	2	2	3	3	2	2	2	2	3	3	3	2	3	1	2	2	1
208	2014	3	2	2	2	2	2	2	2	2	3	3	3	2	2	1	2	2	1
209	2014	2	2	2	3	3	2	2	2	2	1	1	3	2	2	1	2	1	2
210	2014	3	2	3	2	2	2	2	2	2	2	2	3	2	2	3	2	1	1
211	2014	2	2	2	3	3	2	2	3	2	3	3	3	3	2	3	1	2	1
212	2014	3	2	1	1	2	2	2	2	2	3	2	3	2	2	3	1	1	1
213	2014	2	2	2	2	3	2	2	2	2	2	2	3	2	2	2	2	1	1
214	2014	3	3	3	2	3	1	2	2	1	3	3	3	2	2	2	1	2	1
215	2014	3	2	2	3	3	2	2	2	2	3	3	3	2	2	2	2	2	1
216	2014	3	2	1	2	2	2	2	2	2	2	3	3	2	2	2	2	2	1
217	2014	4	2	2	2	2	2	2	2	2	3	3	3	2	2	2	1	1	2
218	2014	3	2	2	1	1	2	3	1	2	3	3	3	1	2	1	2	2	2
219	2014	2	2	2	2	2	4	2	3	2	2	2	3	3	2	2	1	2	2
220	2014	3	2	2	3	3	1	1	2	2	2	2	3	2	2	2	2	1	1
221	2014	3	2	3	2	2	2	2	2	2	3	3	3	3	1	2	2	1	1
222	2014	3	2	2	2	3	2	2	2	2	2	2	3	2	2	2	2	1	1
223	2014	3	2	2	3	3	2	2	2	2	3	2	3	2	2	2	2	1	1
224	2014	3	2	2	2	3	2	2	1	2	2	2	2	1	3	3	3	2	2
225	2014	4	3	2	2	3	2	2	2	1	3	3	3	3	2	2	2	2	1
226	2014	2	1	2	1	1	2	1	1	1	2	2	3	2	2	1	1	1	1
227	2014	2	2	2	2	3	2	2	2	2	2	2	3	3	2	3	3	1	2
228	2014	2	2	1	2	3	1	2	3	1	2	2	3	3	2	2	2	1	1
229	2014	3	1	1	3	2	1	2	2	1	1	2	3	3	1	2	1	1	1
230	2014	3	2	2	2	2	1	2	2	1	2	2	3	3	2	2	1	1	1
231	2014	4	3	3	3	3	3	2	2	3	3	3	3	2	2	2	2	2	1
232	2014	3	3	2	2	2	1	2	1	2	3	3	3	3	3	4	2	1	1
233	2014	2	3	2	3	2	2	2	2	2	2	3	3	2	2	2	2	1	1
234	2014	3	2	2	2	3	1	2	3	1	2	2	3	3	2	2	2	1	1
235	2014	2	2	2	2	2	2	2	2	2	3	3	2	2	2	2	2	1	1
236	2014	2	2	2	2	2	2	2	1	1	1	2	1	1	2	2	1	1	1
237	2014	3	2	2	2	2	2	2	1	2	2	3	3	2	2	2	2	1	1
238	2014	2	2	2	3	2	2	2	3	1	2	2	3	2	2	1	2	2	1
239	2014	3	3	2	3	3	2	2	3	2	2	2	3	3	3	2	2	1	1
240	2014	2	2	1	2	2	2	2	2	2	2	3	3	3	2	2		1	1
241	2014	3	1	1	1	2	1	1	2	1	3	3	3	2	2	2	1	1	1
242	2014	3	2	2	2	3	3	3	3	3	3	3	3	3	3	3	2	2	2
243	2014	2	1	1	1	2	4	3	2	4	2	3	2	1	2	2	2	2	2
244	2014	2	2	2	2	2	2	2	3	2	2	3	3	2	2	3	2	2	2
245	2014	3	2	2	2	2	2	2	2	2	3	2	3	2	1	1		2	1
246	2014	3	2	2	1	1	2	3	2	1	2	2	3	2	2	4	2	2	2
247	2014	2	1	2	2	3	2	2	2	2	2	3	3	3	2	2	2	2	1
248	2014	3	2	2	2	2	2	2	2	1	2	3	3	2	3	1	1	2	1
249	2014	2	2	1	2	3	2	2	4	1	3	3	3	4	2	3	3	2	1
250	2014	2	2	2	2	2	2	2	3	1	2	2	3	3	3	3	3	1	2
251	2014	3	2	2	2	3	2	2	2	2	4	3	3	2	2	1	1	2	1
252	2014	2	2	2	3	3	1	2	3	1	2	1	3	3	1	2	2	1	1
253	2014	3	3	2	2	3	2	2	2	2	3	3	2	2	2	3	2	2	1
254	2014	3	2	2	3	3	2	2	2	2	3	3	3	2	2	2	2	1	2
255	2014	2	2	2	2	3	2	2	3	2	2	2	3	4	2	2	2	2	1
256	2014	2	2	2	2	3	2	2	2	2	2	2	3	2	2	3	2	1	1
257	2014	3	2	2	2	3	2	2	1	2	3	2	3	3	1	1	2	2	1
258	2014	2	1	1	2	3	2	2	3	2	2	2	3	2	2	3	2	1	2
259	2014	2	2	2	3	2	2	2	3	2	3	2	3	3	2	2	2	1	1
260	2014	3	2	2	3	3	2	2	2	2	2	2	3	2	2	2	2	2	1
261	2014	2	2	2	2	2	3	2	2	3	3	3	3	3	2	2	2	2	2
262	2014	3	2	2	2	3	2	2	2	2	2	2	3	2	2	2	2	2	1
263	2014	3	2	2	2	1	2	2	2	1	2	2	3	2	2	1	1	1	1
264	2014	3	2	2	2	3	2	2	3	2	3	3	3	3	2	2	2	1	2
265	2014	2	1	1	2	2	2	2	1	2	3	2	3	2	1	2	1	2	2
266	2014	3	3	2	2	3	2	2	3	2	3	2	3	3	3	2	1	2	2
267	2014	3	2	2	2	2	2	2	2	1	2	2	3	2	2	4	2	1	1
268	2014	4	2	2	3	2	3	2	4	3	3	3	3	4	2	2	2	2	1
269	2014	2	2	2	2	2	3	2	2	2	2	2	3	2	3	2	2	2	1
270	2014	2	2	2	2	2	2	2	2	2	2	2	2	1	1	2	1	1	1
271	2014	2	2	2	2	3	2	2	2	1	1	2	3	2	2	2	1	1	1
272	2014	2	2	2	3	2	2	2	2	2	3	3	3	2	1	2	1	2	2
273	2014	2	1	2	2	3	1	2	3	2	2	2	3	3	2	2	2	2	1
274	2014	2	2	2	3	3	2	2	2	2	3	2	3	2	2	2	2	2	1
275	2014	3	2	2	2	2	2	2	2	2	2	2	3	2	2	2	2	1	1
276	2014	3	2	1	3	2	1	1	2	1	3	2	3	3	1	1	1	2	1
277	2014	3	3	3	2	2	3	2	2	2	3	3	3	2	2	2	2	2	1
278	2014	3	3	3	3	3	2	2	3	2	2	2	3	3	1	3	1	1	1
279	2014	3	3	2	2	2	2	2	3	2	3	2	3	2	2	2	2	1	1
280	2014	4	3	3	2	3	1	1	3	1	4	4	4	2	3	2	2	2	1
281	2014	2	2	2	2	3	1	2	2	1	2	2	3	3	3	2	2	2	1
282	2014	3	2	2	2	2	2	2	2	2	3	3	3	3	2	2	2	2	1
283	2014	3	2	1	2	3	2	2	3	2	3	3	3	2	2	2	2	2	1
284	2014	3	2	2	1	2	2	1	2	2	3	3	3	2	1	1	1	2	1
285	2014	3	2	2	2	3	2	2	2	2	2	3	2	2	3	3	2	1	1
286	2014	3	2	2	2	3	2	2	3	1	2	3	3	3	3	2	2	2	1
287	2014	3	2	1	2	3	2	2	2	2	2	3	3	3	2	2	2	2	1
288	2014	4	2	3	1	3	2	2	3	2	4	4	4	2	3	4	2	1	1
289	2014	4	3	2	1	4	2	4	4	4	3	4	3	2	2	2	2	2	2
290	2014	3	1	1	1	3	1	2	3	1	3	3	3	4	2	2	4	2	1
291	2014	4	4	3	1	3	2	2	3	2	4	3	4	4	2	2	2	1	1
292	2014	4	3	2	2	3	2	2	3	2	2	2	3	4	2	2	2	2	1
293	2014	2	2	2	2	3	2	2	3	2	2	2	3	3	2	2	2	2	1
294	2014	3	2	2	1	2	3	2	3	2	3	3	3	3	2	2	2	2	1
295	2014	3	2	2	2	3	4	3	4	4	4	4	4	4	2	4	2	2	1
296	2014	3	3	2	2	3	2	3	2	2	2	2	3	2	2	2	2	1	1
297	2014	4	3	3	1	3	3	2	2	3	3	3	3	2	2	3	2	2	1
298	2014	2	2	2	2	3	2	1	1	1	2	2	3	2	3	2	2	2	1
299	2014	3	2	2	2	3	2	1	2	2	3	2	3	3	2	3	2	1	1
300	2014	2	2	1	2	2	2	1	1	2	2	2	3	1	2	1	2	1	1
301	2014	3	2	2	2	3	2	1	3	2	3	3	3	1	2	1	2	2	1
302	2014	3	2	2	3	3	2	2	2	2	2	2	3	2	2	2	2	1	1
303	2014	2	2	3	3	3	3	3	2	3	3	3	3	3	2	3	2	2	2
304	2014	3	2	2	1	2	2	1	2	2	2	3	3	2	1	1	1	2	1
305	2014	2	2	2	2	2	3	2	2	2	2	3	3	2	2	2	2	1	1
306	2014	2	2	2	3	2	2	2	2	2	2	2	3	3	2	3	2	1	1
307	2014	3	2	2	2	3	2	2	2	2	3	3	3	3	2	2	2	2	1
308	2014	2	2	1	1	1	2	1	1	2	2	2	3	1	2	1	1	2	1
309	2014	3	2	2	2	3	2	2	3	2	3	3	3	3	2	2	2	2	2
310	2014	3	3	2	2	3	2	2	2	2	2	2	3	2	3	2	3	1	1
311	2014	3	2	2	2	3	2	2	3	2	3	3	3	3	2	2	2	2	1
312	2014	3	2	3	2	3	3	2	3	2	3	3	3	3	3	2	2	2	1
313	2014	2	1	2	3	3	1	2	2	1	2	2	3	2	1	2	1	2	1
314	2014	3	3	2	3	3	2	3	2	2	2	3	3	3	2	3	4	2	1
315	2014	2	2	1	2	2	1	2	2	2	2	2	2	2	2	1	1	2	1
316	2014	2	2	2	2	2	2	2	3	2	3	2	3	3	2	3	2	2	1
317	2014	3	2	3	2	3	3	1	3	2	2	2	3	4	1	1	2	2	1
318	2014	3	2	2	2	2	2	2	2	2	2	2	3	2	3	3	1	1	1
319	2014	2	2	2	2	2	2	2	2	2	3	3	3	2	2	2	2	2	1
320	2014	3	2	2	2	2	2	2	3	1	3	3	3	3	2	2	1	2	1
321	2014	3	2	3	3	3	1	2	3	1	2	2	3	3	2	2	1	2	1
322	2014	3	2	2	2	2	2	2	2	2	2	3	3	3	2	1	1	2	1
323	2014	3	2	2	3	3	3	2	2	2	2	2	3	2	2	2	2	2	2
324	2014	3	2	2	2	3	2	2	2	2	2	3	3	2	2	3	2	1	1
325	2014	3	2	2	1	3	3	3	3	3	3	3	3	3	2	4	2	2	1
326	2014	3	2	1	1	3	2	1	1	1	2	2	3	1	1	2	1	1	1
327	2014	4	2	3	2	3	2	3	2	2	2	3	3	2	2	1	2	2	1
328	2014	3	1	1	2	2	1	1	1	1	1	1	3	1	2	2	1	1	1
329	2014	2	2	2	1	3	2	2	2	2	3	3	3	2	2	1	1	2	1
330	2014	2	2	1	2	1	2	2	1	2	3	2	3	3	1	1	1	2	1
331	2014	3	3	2	4	4	4	4	4	4	4	4	4	4	4	4	4	2	2
332	2014	2	2	2	2	3	3	2	3	2	2	2	3	3	3	2	2	1	2
333	2014	3	2	2	3	3	4	2	2	2	4	3	4	4	2	3	1	2	2
334	2014	3	2	2	1	2	1	1	1	1	2	2	3	2	2	1	2	1	1
335	2014	2	2	1	3	2	1	2	2	1	2	3	2	2	2	1	1	1	2
336	2014	2	2	2	3	3	2	2	4	2	3	4	3	4	3	2	3	2	2
337	2014	3	2	3	1	1	1	1	1	1	3	3	3	1	1	1	1	2	1
338	2014	2	2	2	2	3	3	2	3	3	3	2	3	2	2	2	2	1	1
339	2014	3	2	1	2	3	3	2	3	2	2	3	3	3	2	2	2	2	1
340	2014	2	2	1	2	3	2	2	2	2	3	3	3	3	2	3	1	2	2
341	2014	3	2	2	3	3	2	2	3	2	3	3	4	3	2	2	2	2	1
342	2014	2	2	1	1	1	2	1	2	2	2	2	3	2	2	2		2	1
343	2014	3	2	2	2	3	2	2	3	2	3	3	3	3	2	2	2	1	1
344	2014	3	2	2	2	2	2	2	3	2	2	3	3	2	2	2	2	2	2
345	2014	2	1	2	2	3	2	2	2	2	2	1	3	3	3	2	2	1	2
346	2014	3	2	2	2	2	2	2	3	2	3	3	3	2	2	2	2	1	1
347	2014	2	2	2	2	3	2	2	3	2	3	3	3	2	2	2	1	2	1
348	2014	3	2	2	3	3	2	2	2	2	3	3	3	3	2	2	2	2	1
349	2014	3	2	2	2	3	2	1	3	1	3	2	3	3	2	1	1	2	1
350	2014	2	2	2	3	3	2	2	2	2	3	2	3	3	2	2	1	1	1
351	2014	2	2	2	3	3	2	2	4	2	3	3	3	4	3	2	2	2	2
352	2014	2	2	2	3	3	3	2	3	4	4	4	4	4	2	2	1	2	1
353	2014	3	2	2	3	3	4	2	3	3	4	4	4	4	2	1	1	2	1
354	2014	3	2	2	2	3	2	2	2	2	2	2	3	2	2	2	2	2	1
355	2014	3	2	2	1	3	2	2	3	2	3	4	3	1	2	4	2	2	1
356	2014	3	2	2	2	1	2	2	2	1	2	2	3	2	3	2	2	2	1
357	2014	3	2	2	2	2	2	2	2	1	3	2	3	2	2	2	1	2	1
358	2014	2	2	2	3	3	2	2	2	2	2	2	3	2	2	2	1	2	1
359	2014	3	2	2	1	2	2	1	3	2	3	3	3	1	2	3	1	2	1
360	2014	2	2	2	2	3	3	2	2	2	3	3	3	4	3	2	2	2	1
361	2014	3	2	3	2	3	2	2	3	2	3	3	3	3	2	2	2	1	1
362	2014	2	2	2	3	3	2	2	3	2	3	3	3	2	2	3	2	2	2
363	2014	2	2	2	3	3	1	2	2	1	2	2	3	3	2	2	2	1	1
364	2014	2	1	1	2	2	1	1	3	2	2	2	3	2	2	1	2	2	1
365	2014	2	2	2	2	2	3	2	3	3	3	3	3	3	2	2	2	2	1
366	2014	2	2	2	3	3	2	2	2	2	2	2	3	2	2	2	1	1	1
367	2014	3	1	2	2	2	3	2	4	2	4	3	4	3	2	2	2	1	1
368	2014	2	2	1	2	3	3	2	2	2	3	3	3	2	1	2	1	2	1
369	2014	3	2	2	2	3	2	3	2	2	3	3	3	3	3	2	3	2	1
370	2014	2	2	2	3	3	2	2	1	2	2	2	3	1	1	1	1	2	1
371	2014	3	2	3	2	3	2	2	2	2	4	3	3	3	2	3	2	1	1
372	2014	2	2	2	2	3	3	2	2	2	3	4	3	3	2	2	2	1	1
373	2014	2	2	2	2	3	2	2	3	2	2	3	3	2	2	3	2	1	1
374	2014	3	2	2	2	2	2	1	3	4	3	3	3	4	2	3	2	2	1
375	2014	3	2	2	2	3	4	2	4	4	4	4	4	4	2	2	1	2	2
376	2014	2	1	1	2	2	2	2	2	2	1	2	2	2	1	2	2	1	1
377	2014	3	2	2	3	3	2	2	2	2	3	3	3	3	2	2	2	2	1
378	2014	2	2	2	1	2	2	1	2	2	3	2	3	1	2	1	1	1	1
379	2014	3	2	2	2	2	2	2	2	2	2	2	3	2	2	2	2	1	1
380	2014	2	2	2	1	2	2	2	1	1	2	2	3	2	1	2	1	2	1
381	2014	3	2	2	2	3	2	2	2	2	3	3	2	4	3	2	2	2	1
382	2014	4	4	1	1	3	3	1	2	1	4	4	3	2	2	2	1	2	1
383	2014	2	2	2	2	3	2	2	2	2	2	2	3	2	2	2	2	1	1
384	2014	3	1	2	2	2	2	2	1	2	2	2	3	3	3	1	2	1	1
385	2014	3	3	2	2	2	2	2	2	2	3	3	3	2	2	2	2	2	2
386	2014	3	2	2	1	1	2	1	2	2	2	2	3	2	2	4	1	1	1
387	2014	3	2	2	2	3	2	2	2	2	2	2	3	2	2	3	2	1	1
388	2014	3	3	2	1	3	1	2	1	1	2	3	3	1	3	3	3	1	1
389	2014	2	2	1	2	2	2	2	2	1	2	2	3	3	2	2	3	1	1
390	2014	2	1	1	1	1	2	1	2	1	2	2	3	2	2	2	1	2	1
391	2014	2	3	2	2	1	2	2	2	2	3	2	3	2	2	3	2	2	1
392	2014	3	2	1	2	3	1	3	3	1	2	3	3	2	2	1	2	2	1
393	2014	3	2	2	2	3	1	2	3	1	1	1	3	2	1	1	1	1	2
394	2014	2	3	2	2	3	2	2	2	2	2	2	3	3	2	2	2	2	1
395	2014	3	2	2	1	3	2	2	2	2	3	2	3	2	2	2	1	2	1
396	2014	4	2	1	4	4	1	4	3	1	1	1	1	4	2	2	2	1	2
397	2014	3	4	3	3	3	2	2	2	2	2	3	3	2	2	2	2	1	1
398	2014	2	2	2	3	3	2	3	3	2	3	2	3	3	3	2	2	1	1
399	2014	2	2	2	2	3	2	2	2	2	3	2	3	3	2	2	2	1	1
400	2014	3	2	2	3	3	2	2	2	2	3	3	3	2	4	2	1	1	1
401	2014	2	2	2	3	3	2	2	3	2	2	2	3	2	2	2	2	2	1
402	2014	3	2	2	2	3	2	2	2	2	2	3	3	3	2	2	2	2	1
403	2014	3	2	2	2	2	2	2	2	2	3	3	3	2	2	1	2	2	1
404	2014	3	2	2	2	2	2	2	2	2	2	2	3	3	2	2	1	1	1
405	2014	3	2	2	2	2	2	2	2	2	2	2	3	2	2	3	3	2	1
406	2014	4	2	3	3	3	3	3	3	3	4	4	4	3	3	3	3	2	2
407	2014	3	3	2	2	2	2	2	2	3	3	4	3	3	1	1	1	2	1
408	2014	2	1	1	1	1	3	1	1	1	1	1	1	1	2	1	2	1	1
409	2014	3	2	2	2	2	2	2	2	2	3	3	3	2	1	2		2	1
410	2014	4	2	3	2	3	2	3	4	2	4	4	4	4	2	2	2	2	2
411	2014	2	2	2	3	3	2	2	2	2	3	3	3	3	1	2	1	2	1
412	2014	2	1	1	2	2	2	2	2	2	1	2	2	2	3	1	2	1	1
413	2014	2	2	2	3	3	2	1	1	2	2	3	3	2	1	2	1	1	1
414	2014	3	2	2	2	3	2	2	3	1	3	3	4	1	2	4	2	2	1
415	2014	2	2	2	2	2	2	2	3	2	2	2	3	3	2	2	2	2	1
416	2014	4	2	2	3	3	1	2	2	1	2	3	3	2	1	4	1	1	1
417	2014	2	2	2	2	2	2	2	2	2	2	2	3	2	2	2	2	1	1
418	2014	3	2	2	2	3	2	2	2	2	2	3	3	3	2	2	2	2	1
419	2014	3	2	2	2	2	2	2	3	2	2	2	3	2	3	1	3	1	1
420	2014	3	2	2	2	2	2	2	3	2	2	2	3	2	3	3	1	1	1
421	2014	3	3	3	3	3	2	2	2	2	3	3	3	3	2	2	2	2	1
422	2014	3	2	2	2	2	2	2	2	2	3	2	3	3	2	1	3	2	1
423	2014	3	2	1	2	3	3	2	2	3	3	3	3	2	2	4	2	2	1
424	2014	2	2	2	2	2	1	1	1	1	1	2	2	1	1	2	1	1	1
425	2014	3	2	2	3	3	2	3	3	2	3	2	3	3	2	2	2	2	1
426	2014	3	2	1	1	1	2	1	2	1	2	3	3	2	3	3	1	1	1
427	2014	3	2	2	2	3	2	2	3	2	3	2	3	2	2	2	2	1	2
428	2014	2	2	1	2	2	1	2	2	1	1	2	3	2	1	2	1	1	1
429	2014	3	3	1	2	3	3	1	2	2	2	2	3	2	3	2	3	2	2
430	2014	3	2	2	2	3	2	2	2	2	2	3	3	2	2	2	2	2	1
431	2014	3	2	2	2	2	2	2	2	2	3	3	3	2	2	2	2	1	1
432	2014	2	2	2	2	3	3	2	3	2	2	2	3	2	2	3	1	1	2
433	2014	3	3	2	2	3	3	2	3	2	3	3	3	3	2	2	2	2	1
434	2014	3	2	3	2	2	2	2	2	2	2	2	3	4	2	1	2	2	1
435	2014	2	2	1	3	3	2	2	2	2	3	2	3	2	1	1	2	1	2
436	2014	3	2	2	1	2	1	1	1	1	2	2	3	2	1	2	1	2	1
437	2014	3	2	2	3	3	2	2	2	2	2	2	3	2	2	2	2	1	1
438	2014	3	2	1	2	2	2	2	2	2	2	3	3	2	2	1	2	1	1
439	2014	2	2	2	2	3	2	2	2	2	3	3	3	2	2	2	2	1	1
440	2014	3	2	2	3	3	3	2	3	3	3	3	3	4	2	2	2	2	2
441	2014	3	2	2	1	3	4	2	2	3	4	4	3	3	3	1	2	2	1
442	2014	3	3	3	2	3	2	2	2	2	2	2	3	2	2	2	2	2	1
443	2014	3	3	2	2	3	2	2	3	3	3	3	3	2	2	2	2	2	1
444	2014	3	2	2	2	2	2	2	3	2	3	3	3	2	1	3	1	1	2
445	2014	2	2	3	3	3	2	2	2	2	2	2	3	2	2	2	2	1	1
446	2014	4	2	2	1	2	2	2	2	2	2	3	3	3	2	1	2	2	1
447	2014	3	2	2	3	3	2	2	2	2	2	2	3	2	2	2	2	1	1
448	2014	2	2	2	3	3	2	2	3	2	2	2	3	2	2	2	2	1	1
449	2014	3	2	2	4	3	3	2	4	3	4	4	4	4	2	2	3	2	1
450	2014	3	2	2	3	3	2	2	2	3	3	3	3	3	2	2	2	2	2
451	2014	3	2	2	2	3	2	2	2	2	2	2	3	2	2	2	2	1	2
452	2014	2	1	1	2	3	1	1	2	1	3	3	3	2	2	3	2	2	1
453	2014	2	2	1	2	2	2	1	3	2	2	2	3	2	2	1	1	1	1
454	2014	2	1	1	2	2	1	1	2	1	1	2	2	2	3	2	2	1	1
455	2014	2	3	2	3	3	2	3	2	2	2	3	3	3	2	2	2	2	1
456	2014	3	3	2	3	3	3	2	3	2	3	3	3	3	3	3	2	2	1
457	2014	4	3	2	1	3	3	2	2	3	2	3	2	2	2	2	1	2	1
458	2014	2	1	1	1	1	1	2	2	1	2	2	3	3	1	2	1	1	1
459	2014	3	2	2	2	2	3	2	2	3	3	3	3	2	2	2	2	2	2
460	2014	2	2	1	2	2	2	2	3	1	2	2	3	3	2	2	2	1	1
461	2014	2	2	2	3	3	2	3	2	2	2	2	3	2	2	2	2	1	1
462	2014	3	2	2	2	2	2	3	2	2	2	2	2	2	3	2	2	1	1
463	2014	3	2	2	2	2	2	2	3	2	3	3	3	3	1	2	2	2	1
464	2014	3	2	2	1	3	2	2	4	1	3	3	3	4	2	1	1	2	2
465	2014	3	3	3	2	3	2	2	3	2	2	2	3	2	2	2	2	1	2
466	2014	3	2	2	2	3	3	2	3	2	2	3	3	2	2	3	2	2	1
467	2014	2	2	2	2	3	2	2	2	2	3	3	3	2	2	2		2	1
468	2014	2	2	2	2	2	2	2	2	2	2	3	3	2	3	2	2	2	2
469	2014	3	1	2	1	2	2	1	2	2	2	3	3	1	2	4	1	2	1
470	2014	4	3	2	1	3	2	2	2	2	2	2	3	2	1	3	1	2	1
471	2014	3	2	1	3	3	1	1	2	2	2	1	3	2	2	1	1	1	1
472	2014	3	3	2	1	2	1	1	2	1	2	3	3	2	1	1	1	1	1
473	2014	3	2	2	2	2	2	1	1	2	3	3	3	2	3	2	1	2	1
474	2014	3	3	1	1	2	2	1	2	2	2	3	3	3	2	1	1	2	1
475	2014	3	2	2	2	2	1	1	3	1	2	2	3	2	3	2	1	1	1
476	2014	2	2	2	3	3	2	2	2	2	2	2	3	2	2	2	2	2	1
477	2014	2	2	1	2	2	2	2	2	2	2	2	3	2	1	1	1	1	1
478	2014	2	1	2	3	3	1	2	1	1	2	2	3	1	1	1	1	1	1
479	2014	2	2	2	3	3	2	2	2	1	2	3	3	3	2	2	2	2	1
480	2014	2	2	2	3	2	2	2	2	2	1	2	2	2	2	3	1	2	1
481	2014	2	2	2	2	3	3	3	3	2	4	3	3	4	2	3	1	1	2
482	2014	2	2	2	3	3	3	2	2	2	3	3	3	2	2	2	2	2	1
483	2014	3	2	2	2	3	3	2	2	2	3	3	3	3	3	3		2	1
484	2014	3	2	2	2	3	2	1	2	2	2	3	4	2	3	2	2	2	2
485	2014	4	2	4	2	2	1	2	3	1	4	4	4	3	4	4	2	2	1
486	2013	4	4	3	2	2	4	2	4	3	3	4	3	3	4	4	4	1	1
487	2013	3	3	3	4	4	2	3	4	2	3	2	3	4	3	4	3	1	1
488	2013	1	4	1	2	2	3	3	2	2	1	3	1	2	2	2	2	1	1
489	2013	2	2	2	3	2	1	2	2	1	2	2	3	2	2	3	2	1	2
490	2013	3	2	2	2	2	3	2	1	2	2	2	3	2	3	2	1	2	1
491	2013	3	2	1	3	2	2	2	2	2	3	2	3	3	3	3	2	2	1
492	2013	3	2	2	2	2	1	1	3	2	3	3	3	3	1	1	1	2	1
493	2013	2	2	2	3	3	1	2	3	2	2	2	3	2	2	2	1	1	1
494	2013	3	2	2	1	2	2	2	3	1	3	2	3	3	3	2	1	2	2
495	2013	3	2	2	3	3	2	2	3	2	2	2	3	3	2	3	2	1	1
496	2013	2	2	2	3	3	2	1	3	1	3	3	3	3	3	1	1	2	2
497	2013	2	1	1	2	2	2	1	2	2	2	2	2	2	2	2	1	2	1
498	2013	3	1	3	2	3	3	1	3	1	4	2	4	4	1	1	1	1	1
499	2013	3	2	2	2	3	2	2	3	2	3	3	3	3	2	2	1	2	1
500	2013	2	1	2	3	3	2	1	2	2	2	2	3	2	2	2	2	1	1
501	2013	2	1	2	2	3	2	1	2	1	2	3	3	2	2	3	1	2	1
502	2013	3	2	2	2	2	2	2	2	2	2	2	2	2	2	2	2	1	1
503	2013	2	2	1	2	2	1	2	2	1	2	2	3	2	2	1	1	1	1
504	2013	3	3	2	2	1	2	2	2	2	2	2	3	2	2	2	2	1	1
505	2013	3	2	2	2	2	3	2	3	2	3	2	3	2	2	2	4	1	2
506	2013	3	2	2	2	2	2	2	1	2	2	2	2	1	3	3	2	1	1
507	2013	3	2	2	2	2	2	2	2	2	2	2	3	2	2	2	3	1	1
508	2013	3	2	2	3	3	2	2	2	2	2	2	3	2	2	2	2	1	1
509	2013	3	2	2	2	3	2	2	2	2	3	2	3	1	2	2	2	2	2
510	2013	3	2	2	2	2	2	2	2	2	2	3	2	2	3	3	2	2	1
511	2013	2	3	2	2	2	2	3	1	2	3	2	3	2	1	2	1	1	1
512	2013	2	2	2	3	3	3	2	4	2	4	4	4	4	2	2	2	2	1
513	2013	4	3	2	3	3	3	2	4	2	3	3	3	3	2	2	2	2	1
514	2013	4	3	4	1	3	3	2	4	3	3	3	3	3	2	3	2	2	1
515	2013	3	2	2	3	2	1	1	2	1	3	3	3	2	2	1	1	1	1
516	2013	2	1	1	3	2	2	1	2	1	2	2	3	2	2	2	2	1	1
517	2013	2	2	1	1	2	1	2	2	1	3	3	3	2	3	3	1	2	1
518	2013	2	2	2	3	2	2	1	2	2	2	3	3	3	1	2	1	2	1
519	2013	3	2	1	2	2	2	2	2	2	2	3	3	2	2	2	2	2	1
520	2013	4	3	2	1	2	1	1	2	2	2	3	3	2	1	1	2	1	1
521	2013	3	2	2	1	2	2	1	1	1	3	3	3	2	2	2	2	1	1
522	2013	3	2	2	1	1	2	1	2	3	2	2	3	2	2	2	2	2	1
523	2013	2	2	2	2	2	2	1	2	2	2	3	3	2	2	2	1	1	1
524	2013	3	2	2	1	1	3	1	3	2	4	3	4	3	3	4	1	1	1
525	2013	3	3	2	3	3	2	2	2	2	2	2	3	2	2	1	1	1	1
526	2013	2	2	2	2	2	2	2	2	1	3	3	3	2	2	2	2	2	2
527	2013	2	1	1	2	2	2	2	2	2	3	2	3	2	3	2	2	1	1
528	2013	2	2	2	2	2	1	1	2	1	2	2	2	2	1	2	1	2	1
529	2013	3	3	2	2	3	3	2	3	2	2	3	3	3	2	1	1	2	2
530	2013	2	2	2	2	3	3	2	3	2	3	3	3	3	2	2	2	2	1
531	2013	3	2	2	3	3	2	1	2	2	2	3	3	2	3	3	2	2	1
532	2013	4	3	4	3	3	3	2	3	3	3	3	3	2	2	2	1	2	2
533	2013	3	3	2	1	3	2	2	2	2	3	3	3	2	3	2	2	1	1
534	2013	3	2	2	2	2	2	2	2	2	3	3	3	2	2	4	2	2	1
535	2013	2	2	1	2	3	2	1	2	2	2	2	3	2	1	2	1	2	1
536	2013	4	2	2	2	2	2	1	2	1	2	3	3	3	3	3	1	2	1
537	2013	2	1	1	1	2	2	2	3	2	3	3	4	2	3	1	2	1	1
538	2013	3	2	2	1	3	3	2	2	2	3	3	3	2	3	2	2	1	1
539	2013	3	3	2	2	2	2	3	3	2	3	3	3	3	3	3	2	1	1
540	2013	4	2	2	1	3	2	1	2	2	3	3	3	2	2	2	3	2	1
541	2013	3	2	1	2	3	1	2	3	1	2	2	3	3	2	1	2	2	1
542	2013	3	2	2	2	3	1	1	1	1	1	2	3	1	2	1	1	1	1
543	2013	2	1	1	3	3	2	2	3	2	3	3	3	3	3	2	3	2	2
544	2013	3	2	2	2	3	2	2	2	2	3	3	3	3	2	1	1	1	1
545	2013	3	2	2	3	3	2	2	2	2	3	3	3	4	4	4	3	1	1
546	2013	2	2	2	2	2	2	1	2	1	2	2	3	2	2	1	2	1	1
547	2013	2	3	1	3	3	2	2	2	3	3	2	3	2	2	3	2	1	1
548	2013	2	2	2	3	2	2	2	3	2	2	3	3	3	3	2	2	1	1
549	2013	3	2	2	2	3	2	2	3	2	2	3	3	2	2	3	1	2	2
550	2013	3	2	2	1	4	4	4	2	2	4	4	4	2	4	4	4	2	1
551	2013	2	1	2	2	2	2	2	2	2	2	3	3	2	2	1	3	1	2
552	2013	3	2	1	2	2	2	2	3	2	3	3	3	3	1	1	4	1	1
553	2013	2	2	2	2	2	2	2	4	2	3	3	3	4	2	1	2	2	2
554	2013	2	1	2	3	2	2	1	3	2	2	2	3	2	2	2	2	1	1
555	2013	2	2	2	2	2	2	2	2	1	2	2	2	2	2	2	2	1	1
556	2013	2	2	2	3	3	2	1	3	2	2	2	3	3	2	2	2	2	1
557	2013	2	2	2	2	2	3	2	2	2	3	3	3	2	2	1	2	2	1
558	2013	3	2	3	3	3	2	3	3	2	4	3	3	4	3	2	3	2	2
559	2013	3	2	2	2	3	2	2	3	2	2	2	3	3	3	3	2	1	1
560	2013	3	2	2	2	1	2	1	2	2	3	2	2	2	2	1	1	2	1
561	2013	3	2	2	2	3	1	1	4	1	2	3	3	3	2	1	1	2	2
562	2013	2	2	2	2	2	2	2	3	2	2	2	3	2	3	2	2	1	1
563	2013	3	2	2	1	2	2	2	2	2	3	3	3	3	2	3	2	1	1
564	2013	2	2	2	2	3	2	2	2	2	2	2	2	2	2	2	2	2	1
565	2013	3	2	2	3	2	2	2	2	2	3	2	3	3	2	2	2	2	1
566	2013	3	2	2	1	2	1	2	3	1	3	3	3	3	3	2	1	1	1
567	2013	3	2	2	2	3	2	2	2	2	2	3	3	2	1	2	1	2	1
568	2013	2	2	1	2	3	1	1	1	1	1	1	3	2	3	3	2	1	1
569	2013	2	1	1	2	1	1	2	3	1	1	2	3	3	4	2	2	1	1
570	2013	3	1	1	2	2	2	2	2	2	2	2	3	2	2	3		1	1
571	2013	3	2	2	1	4	4	3	4	4	4	4	4	3	3	4	2	2	2
572	2013	3	2	2	2	2	3	3	4	2	3	3	3	1	1	4	4	2	2
573	2013	3	3	2	3	2	2	3	3	3	2	2	3	3	2	3	2	2	2
574	2013	4	2	1	1	3	2	1	1	1	2	2	3	3	1	1	1	1	1
575	2013	3	2	2	2	3	2	2	2	2	2	2	3	2	2	2	2	1	2
576	2013	3	2	3	2	3	3	3	3	3	3	3	3	3	3	2	2	2	2
577	2013	3	2	2	2	3	2	2	2	2	3	2	3	2	2	2	2	1	2
578	2013	3	2	2	1	2	2	2	2	2	2	2	3	2	3	3	1	1	2
579	2013	2	2	1	2	2	3	3	3	2	3	3	3	3	3	2	3	2	2
580	2013	3	2	2	2	3	1	4	1	1	3	3	3	2	2	1	1	1	1
581	2013	3	2	3	2	3	2	2	2	2	3	3	3	2	2	4	2	1	1
582	2013	2	2	2	2	2	2	2	2	1	3	3	3	2	2	3	2	2	1
583	2013	3	2	2	2	2	3	2	2	2	2	3	3	2	2	1	2	1	2
584	2013	2	2	2	3	3	1	2	2	1	2	2	3	2	2	3	1	2	1
585	2013	3	2	2	2	3	2	2	2	2	2	2	3	2	3	4	1	1	1
586	2013	3	2	1	3	2	2	3	3	2	2	2	3	3	2	2	1	2	2
587	2013	3	2	2	1	2	3	3	3	2	2	2	3	2	4	4	2	2	1
588	2013	4	2	2	1	2	2	3	1	1	3	3	3	1	3	2	1	1	1
589	2013	3	2	2	2	2	2	2	2	2	2	3	3	3	3	3	2	2	1
590	2013	2	2	2	2	2	2	1	2	1	2	2	3	2	2	3	2	1	2
591	2013	3	2	2	2	2	2	2	2	2	3	3	3	2	2	2	2	2	1
592	2013	3	2	2	1	3	2	2	2	2	2	2	3	1	1	4	1	1	1
593	2013	3	1	1	1	1	1	1	1	1	2	2	3	1	1	2	1	1	1
594	2013	3	3	2	1	2	2	1	2	2	3	3	3	2	3	3	2	2	1
595	2013	2	2	2	2	2	2	1	2	1	2	2	3	2	2	2	2	2	1
596	2013	4	3	2	1	2	3	2	4	2	3	3	3	3	2	2	2	1	1
597	2013	3	2	2	2	3	2	1	3	1	3	3	3	3	4	2	2	1	1
598	2013	3	3	2	2	3	3	2	3	2	3	3	3	4	2	2	2	2	1
599	2013	3	2	2	2	2	1	2	2	1	2	2	2	1	2	4	1	1	1
600	2013	3	3	3	3	3	1	1	4	1	4	4	4	2	4	2	2	2	1
601	2013	3	1	2	2	2	2	2	3	2	2	2	3	3	3	3	2	1	2
602	2013	3	3	3	3	3	3	3	3	2	3	3	3	2	3	3	3	2	2
603	2013	3	3	2	2	2	2	2	2	2	2	2	2	2	2	2	2	1	1
604	2013	3	2	2	2	2	2	2	2	2	3	3	3	2	4	3	1	2	1
605	2013	4	2	3	2	4	4	4	4	4	4	4	4	4	2	1	2	2	2
606	2013	3	2	2	2	2	2	2	2	2	2	2	3	2	3	3	2	2	1
607	2013	3	2	2	2	2	3	2	3	2	3	3	3	3	4	4	2	1	1
608	2013	3	2	2	1	3	3	2	3	3	3	3	3	3	3	2	1	2	1
609	2013	2	2	2	2	2	3	2	3	2	3	2	3	3	2	2	2	2	1
610	2013	3	2	2	1	2	3	2	3	2	4	4	4	2	3	2	1	2	2
611	2013	3	2	2	1	2	2	2	3	2	3	3	3	2	2	2	2	2	2
612	2013	3	3	2	2	2	3	2	2	2	3	2	3	2	2	2	2	2	1
613	2013	3	2	2	2	2	1	1	2	1	2	3	3	2	2	1	1	2	1
614	2013	3	2	2	2	3	4	3	4	4	4	4	4	4	2	2	2	2	1
615	2013	2	2	1	2	2	2	3	3	2	3	2	3	3	2	2	2	1	1
616	2013	3	2	2	2	3	1	1	1	1	2	2	3	2	2	2	2	2	1
617	2013	3	2	3	1	3	2	2	3	2	3	3	3	2	3	3	2	2	1
618	2013	2	2	2	2	2	2	2	2	2	3	3	3	2	3	2	1	1	1
619	2013	3	2	3	1	2	2	2	3	2	3	3	3	2	2	3	1	2	1
620	2013	4	4	2	1	4	2	2	2	2	4	4	3	2	4	4	2	2	1
621	2013	3	1	2	2	3	2	2	4	2	3	3	3	3	4	2	2	1	1
622	2013	2	2	2	2	2	1	2	2	1	2	2	3	2	2	3	1	1	1
623	2013	4	2	3	1	3	2	3	1	2	3	3	3	1	3	2	1	2	2
624	2013	3	3	2	2	3	3	3	3	2	3	3	3	3	3	2	2	1	1
625	2013	3	2	2	3	3	2	2	2	2	2	2	3	2	2	2	1	2	1
626	2013	4	4	4	2	4	4	3	3	4	4	4	4	2	2	2	4	2	2
627	2013	3	2	2	1	2	2	2	2	2	2	2	3	2	2	1	2	2	1
628	2013	3	2	2	3	3	2	2	3	2	3	2	3	2	4	2	2	2	2
629	2013	2	3	2	3	3	2	3	2	2	2	2	3	2	2	3	2	1	1
630	2013	2	2	1	2	2	2	2	2	2	2	2	3	1	4	4	4	2	2
631	2013	4	2	3	2	3	3	2	3	2	3	3	3	2	2	4	4	2	1
632	2013	2	2	2	2	3	2	2	3	2	2	3	3	3	2	2	2	1	1
633	2013	3	3	2	3	3	3	3	3	2	3	3	3	3	2	2	4	2	1
634	2013	3	2	2	3	3	3	1	3	2	3	2	3	3	3	4	3	1	1
635	2013	2	2	2	2	3	3	2	3	2	2	3	3	3	3	2	1	1	2
636	2013	3	3	2	3	3	2	2	2	2	2	3	3	2	3	2	2	1	1
637	2013	2	2	2	2	3	3	2	2	2	3	3	3	2	2	3	1	2	2
638	2013	3	2	2	1	3	2	2	4	2	4	3	4	4	4	3	1	2	2
639	2013	3	2	2	3	3	1	1	1	1	2	2	3	2	1	1	1	1	1
640	2013	2	2	2	2	3	2	2	2	2	2	2	3	2	2	2	2	2	1
641	2013	3	2	2	1	2	2	1	1	1	1	2	3	1	2	2	1	2	1
642	2013	3	2	2	2	2	1	1	3	1	2	2	3	2	2	2	2	2	2
643	2013	4	3	3	2	3	2	2	2	2	3	3	3	3	3	1	2	2	1
644	2013	2	2	2	2	2	1	2	1	1	1	1	3	2	3	2	2	2	1
645	2013	3	2	2	1	2	2	2	2	2	2	2	2	2	4	2	1	1	1
646	2013	3	3	2	1	2	2	2	2	2	2	2	3	2	2	1	2	2	1
647	2013	2	1	1	1	3	3	1	4	3	1	2	3	3	4	3	1	1	1
648	2013	3	2	2	2	3	3	2	3	2	3	3	3	3	3	3	2	2	1
649	2013	2	2	1	2	2	1	2	3	2	3	3	3	3	3	3	2	2	2
650	2013	3	2	2	2	3	2	1	2	1	3	3	3	2	2	2	2	2	1
651	2013	3	2	2	2	2	3	2	3	2	3	3	3	3	2	2	2	2	2
652	2013	3	3	3	2	3	2	2	3	2	3	3	3	3	3	2	2	2	1
653	2013	3	2	3	2	3	2	3	2	2	2	3	3	3	3	1	2	1	1
654	2013	3	2	2	3	3	3	2	3	2	3	4	4	3	2	1	1	1	1
655	2013	2	1	1	1	2	2	1	3	1	1	1	3	2	2	2	2	1	1
656	2013	3	2	2	3	3	3	3	4	2	3	3	3	3	2	1	2	2	2
657	2013	3	2	2	2	3	2	2	2	3	2	2	3	3	3	1	2	1	2
658	2013	2	2	2	3	3	2	2	3	2	2	2	3	2	3	3	3	2	1
659	2013	3	2	2	2	3	2	2	3	2	3	3	3	3	3	2	1	2	1
660	2013	3	4	2	3	3	2	2	2	2	3	2	3	2	1	1	1	2	1
661	2013	3	2	2	2	3	2	2	3	2	2	2	3	3	2	2	2	1	1
662	2013	2	2	2	2	2	2	2	3	3	3	2	3	3	2	2	2	2	1
663	2013	3	2	2	2	2	2	2	2	2	2	2	3	2	2	2	2	1	1
664	2013	3	2	2	2	2	3	3	2	2	3	2	3	2	2	2	1	2	1
665	2013	3	3	2	2	3	2	2	2	2	3	3	3	3	2	2		2	2
666	2013	4	3	3	1	3	3	1	3	2	4	4	3	2	2	3	2	2	1
667	2013	3	3	3	1	3	2	2	2	2	3	3	3	2	2	3	1	2	2
668	2013	2	2	2	2	2	2	3	2	2	2	3	3	2	1	2	1	1	2
669	2013	2	2	2	2	2	2	2	3	3	3	3	3	2	3	3	2	2	1
670	2013	2	2	1	2	3	3	2	3	2	2	3	3	2	2	1	1	1	2
671	2013	3	3	2	3	2	2	2	2	2	2	2	3	2	2	2	2	2	1
672	2013	2	1	1	2	2	1	1	1	2	1	2	1	1	2	1	1	1	1
673	2013	4	2	2	2	3	3	2	3	3	3	3	3	3	2	3	2	2	1
674	2013	2	2	2	2	1	1	1	2	1	2	2	3	1	2	2	1	1	1
675	2013	3	2	2	2	2	2	1	2	1	3	2	3	1	2	1	2	2	1
676	2013	3	3	3	1	3	3	2	3	2	3	2	3	3	2	1	2	1	1
677	2013	3	2	2	2	3	4	2	4	2	4	4	4	4	2	2	2	2	1
678	2013	3	3	2	3	3	2	3	3	2	4	3	4	3	2	1	2	2	2
679	2013	3	1	1	1	1	2	1	1	2	3	3	3	2	4	1	1	2	1
680	2013	2	2	2	2	2	2	2	3	2	3	3	3	2	3	2	2	1	1
681	2013	2	2	2	3	3	2	2	2	2	2	3	3	2	2	2	2	2	1
682	2013	2	2	2	2	2	3	1	2	2	2	2	1	2	3	2	3	1	1
683	2013	2	2	2	2	2	3	1	2	3	3	3	4	2	2	1	2	2	2
684	2013	3	2	2	2	2	2	2	2	2	2	3	3	2	3	2	2	2	1
685	2013	3	2	2	2	2	2	1	2	2	3	3	3	3	3	4	4	2	1
686	2013	3	2	2	1	2	4	4	4	3	3	3	3	3	2	4		2	1
687	2013	2	2	2	3	3	2	2	3	3	4	3	4	3	2	2	2	2	2
688	2013	3	2	2	1	3	2	2	3	2	2	3	3	2	2	1	2	2	1
689	2013	2	1	1	1	1	1	1	1	1	1	1	3	1	1	3	1	1	1
690	2013	2	1	1	1	2	1	1	1	1	1	1	3	2	3	2	1	1	1
691	2013	2	2	1	2	2	2	2	1	1	2	2	3	1	1	2	1	2	1
692	2013	3	2	1	1	2	2	2	2	2	3	2	3	2	2	1	2	2	1
693	2013	3	1	2	2	2	2	2	3	1	3	2	3	2	2	1	2	1	2
694	2013	3	2	2	1	2	2	2	3	2	2	2	3	2	2	2	2	1	1
695	2013	3	2	2	3	2	2	2	3	2	4	3	4	3	3	1	2	2	1
696	2013	3	2	2	2	3	2	2	3	2	2	2	3	2	2	1	3	2	2
697	2013	2	2	2	1	2	2	1	1	2	2	2	3	2	2	2	1	2	1
698	2013	4	2	4	1	3	3	3	3	2	4	4	4	2	2	3	1	2	2
699	2013	2	2	2	3	3	2	1	2	2	2	2	3	2	2	2	2	2	1
700	2013	3	2	2	3	3	2	2	1	2	2	2	3	2	2	1	1	1	1
701	2013	3	2	1	2	2	2	1	2	2	2	3	3	2	3	2	2	1	1
702	2013	2	1	1	2	2	1	1	2	1	2	2	3	2	2	2	2	1	1
703	2013	3	2	2	1	2	1	2	3	1	2	2	2	2	3	3	2	2	1
704	2013	3	3	1	2	3	3	2	2	2	3	2	3	2	2	2	2	1	1
705	2013	3	2	2	2	3	2	2	2	2	2	3	3	3	3	2	3	2	2
706	2013	3	2	2	1	2	3	4	3	3	3	3	3	2	3	2	4	2	1
707	2013	3	1	1	1	2	2	1	1	1	1	2	2	1	2	3	2	2	1
708	2013	2	2	1	2	1	2	1	2	1	2	2	3	2	2	2	2	1	2
709	2013	3	2	2	1	2	2	1	3	3	3	3	3	2	3	4	1	1	1
710	2013	2	2	2	2	2	1	1	2	1	2	2	3	2	2	2		2	1
711	2013	3	4	2	3	3	2	1	2	1	3	4	3	2	2	2	1	2	1
712	2013	3	1	2	2	2	1	1	2	1	3	2	2	3	2	2	2	1	1
713	2013	1	1	1	1	1	1	1	1	1	2	2	2	2	1	2	1	1	1
714	2013	3	3	2	3	3	2	2	2	2	4	4	4	2	4	4	1	2	1
715	2013	4	3	3	1	1	2	2	3	2	2	2	3	3	2	2	2	1	1
716	2013	3	2	2	3	3	1	2	2	1	2	2	3	2	2	1	1	1	1
717	2013	3	2	3	2	3	2	2	3	2	3	3	3	2	3	3	2	2	1
718	2013	3	2	2	2	2	3	3	3	3	4	4	4	3	2	2	2	2	2
719	2013	3	2	2	2	3	3	2	3	2	3	3	3	3	2	2	2	2	1
720	2013	3	3	2	2	2	1	2	2	1	3	3	3	2	2	2	2	2	1
721	2013	3	2	2	2	3	2	2	2	2	3	3	3	2	4	2	3	2	1
722	2013	2	2	1	1	2	2	1	2	1	2	3	3	1	1	2	1	2	1
723	2013	2	1	2	2	2	2	1	2	1	3	3	3	3	2	2	1	2	1
724	2013	2	2	2	2	2	2	1	3	2	3	4	3	3	2	2	2	2	1
725	2013	2	2	2	2	2	3	2	3	2	3	3	3	2	3	2	2	2	1
726	2013	3	2	2	2	2	3	2	2	3	2	2	3	3	2	1	1	2	1
727	2013	2	2	2	2	2	3	3	4	2	3	3	3	2	2	2	1	2	1
728	2013	3	2	2	1	2	1	1	2	1	2	1	3	2	1	2	1	2	1
729	2013	3	2	2	1	2	1	2	2	2	3	3	3	3	2	2	3	2	1
730	2013	2	2	1	3	3	2	2	2	2	2	2	3	2	2	2	2	2	2
731	2013	2	1	1	2	2	3	2	2	3	3	4	3	2	3	2	2	2	2
732	2013	2	2	1	2	2	2	3	3	2	2	2	3	2	3	2	1	1	1
733	2013	2	2	2	3	3	3	2	2	2	3	3	3	2	2	2	2	2	1
734	2013	2	2	2	2	3	3	2	3	2	3	2	3	2	2	2	2	2	2
735	2013	2	2	2	2	3	2	2	2	2	2	2	2	2	2	3	2	2	1
736	2013	2	2	1	3	3	2	3	3	2	2	2	3	3	2	2	3	2	1
737	2013	2	2	2	2	2	1	2	1	2	3	3	3	2	2	1	2	1	1
738	2013	4	3	2	2	3	3	2	3	2	3	3	3	3	2	2	2	2	1
739	2013	3	2	2	2	3	2	3	2	2	2	2	3	2	2	2	2	1	2
740	2013	2	2	2	1	4	3	3	4	2	3	3	3	4	4	1	2	2	1
741	2013	4	2	2	2	3	2	2	3	2	2	2	3	2	3	2	2	2	2
742	2013	3	2	2	2	2	3	1	1	3	3	3	3	1	2	1	1	1	1
743	2013	2	2	2	3	3	3	2	3	3	2	3	3	2	3	3	2	2	1
744	2013	2	2	1	2	2	3	2	3	2	2	2	3	2	3	2	2	2	2
745	2013	2	2	1	3	3	2	1	1	1	2	2	3	2	2	2	2	2	1
746	2013	2	2	1	2	2	1	1	1	1	1	2	3	2	1	2	1	2	2
747	2013	2	2	2	3	2	3	2	3	2	3	3	3	3	3	2	2	1	2
748	2013	3	2	2	2	3	2	2	3	2	4	4	4	3	2	1	2	2	1
749	2013	4	2	2	2	3	4	2	2	4	4	4	4	4	2	2	2	2	1
750	2013	4	2	2	2	3	2	2	3	2	3	3	3	2	3	2	1	2	2
751	2013	3	2	2	1	3	3	2	2	2	3	3	3	2	2	3	2	2	2
752	2013	3	2	1	1	3	2	1	1	2	2	2	3	2	2	2	1	1	1
753	2013	3	2	1	2	2	1	3	3	1	1	2	2	2	3	3	2	1	1
754	2013	3	2	2	1	2	3	2	2	2	3	2	3	2	3	1	1	2	1
755	2013	3	2	2	2	3	2	1	1	2	2	2	3	3	2	1	2	2	2
756	2013	4	3	3	1	2	3	2	2	2	3	4	3	2	2	2	2	2	1
757	2013	2	2	2	1	2	2	2	2	1	2	2	3	3	2	2	2	2	1
758	2013	2	1	1	1	1	2	2	2	1	1	1	3	2	1	1	2	1	1
759	2013	3	3	2	3	3	2	1	2	2	3	2	3	3	2	2	1	1	1
760	2013	3	2	2	2	3	3	2	4	2	3	3	3	3	2	3	3	1	1
761	2013	4	2	2	2	3	1	2	3	1	3	3	3	2	2	2	1	2	1
762	2013	3	4	2	3	3	2	4	2	2	3	3	2	2	2	3	2	2	1
763	2013	3	2	1	2	2	1	2	2	2	2	2	3	2	2	3	1	1	1
764	2013	3	3	2	2	3	2	2	2	1	3	3	3	2	2	4	1	2	1
765	2013	3	2	1	2	2	1	1	2	2	2	2	3	2	1	3	2	2	1
766	2013	3	2	2	2	3	3	1	2	2	3	3	3	2	2	1	1	1	2
767	2013	3	2	1	2	2	2	2	2	2	2	2	3	2	3	2	2	2	1
768	2013	2	1	1	2	3	2	1	4	2	2	3	3	3	1	1	1	2	2
769	2013	2	1	1	3	1	1	1	1	2	2	2	3	2	2	1	2	2	1
770	2013	2	2	2	3	3	2	2	2	2	2	2	3	2	4	2	2	1	1
771	2013	3	2	2	3	3	2	2	2	2	2	2	3	3	2	1	2	2	1
772	2013	3	3	1	2	2	2	2	2	2	4	4	4	3	2	1	2	2	2
773	2013	3	3	2	2	3	2	2	2	2	3	3	3	2	1	2	1	2	1
774	2013	2	1	2	2	2	2	2	3	1	2	2	3	2	2	3	3	2	1
775	2013	2	1	1	2	1	1	2	2	1	2	3	3	2	2	1	1	2	1
776	2013	4	4	2	2	4	4	2	4	2	4	4	4	4	4	3	2	2	2
777	2013	2	2	2	2	3	3	2	3	2	3	3	3	2	3	3	2	2	1
778	2013	2	2	2	2	2	2	2	3	2	3	3	3	3	2	1	2	1	2
779	2013	3	2	2	1	2	3	2	4	3	3	3	3	3	2	1	1	2	2
780	2013	2	2	2	1	2	1	2	2	1	2	1	3	2	2	2	2	2	1
781	2013	3	2	2	2	3	1	2	2	1	2	2	3	2	2	2	2	1	1
782	2013	3	2	2	2	3	2	2	2	2	3	3	3	3	2	3	2	1	1
783	2013	2	2	1	1	2	2	1	1	1	2	2	3	2	2	1	2	2	1
784	2013	3	3	2	3	3	2	2	3	2	3	3	3	2	2	2	1	2	2
785	2013	3	2	2	1	3	3	2	2	3	3	3	3	2	3	2	4	2	1
786	2013	2	2	2	1	4	4	1	3	2	4	4	4	2	4	2	3	2	1
787	2013	3	1	2	3	2	2	3	3	2	2	2	3	2	2	3		2	1
788	2013	3	2	2	2	2	2	2	2	2	3	2	3	2	2	2	2	2	1
789	2013	3	2	2	1	2	2	3	2	2	2	3	3	2	2	2	2	1	2
790	2013	3	4	2	1	2	2	1	2	2	3	3	3	3	2	2	2	2	1
791	2013	3	3	2	1	3	2	2	3	3	3	3	3	2	1	2	4	2	1
792	2013	3	2	3	2	2	3	2	2	2	3	2	3	2	2	2	2	1	1
793	2013	4	2	2	1	2	2	2	3	1	3	3	3	2	3	2	3	2	1
794	2013	2	1	1	1	4	1	2	3	1	2	3	3	1	4	2	4	1	2
795	2013	3	2	2	1	2	3	2	2	2	3	3	3	2	3	3	1	2	1
796	2013	3	3	3	2	3	3	3	4	3	3	2	3	4	2	4	2	2	2
797	2013	3	2	2	3	3	1	1	3	1	4	3	4	2	3	2	1	1	2
798	2013	2	2	1	2	2	2	2	2	2	2	3	3	2	1	2	1	2	1
799	2013	3	1	1	2	2	2	2	3	1	4	4	4	3	2	2	2	2	1
800	2013	3	2	2	2	2	2	2	3	2	3	3	4	3	1	2	2	1	1
801	2013	3	2	2	3	3	2	3	3	2	3	3	3	3	2	2	2	2	1
802	2013	2	2	1	2	2	1	2	2	2	1	2	3	2	2	2	2	2	1
803	2013	3	2	2	2	3	3	3	2	2	3	3	3	3	2	1	2	2	2
804	2013	2	1	1	2	2	3	2	3	2	2	2	3	2	2	3	3	2	1
805	2013	3	2	2	2	2	2	2	3	3	3	3	3	4	3	2	2	2	1
806	2013	3	2	2	2	3	3	2	3	2	4	3	4	2	3	3	2	2	1
807	2013	2	2	2	2	2	2	2	2	2	2	2	3	3	3	2	2	2	2
808	2013	2	1	1	2	2	2	1	1	2	2	2	3	1	4	4	2	1	1
809	2013	4	3	4	3	3	2	2	4	3	4	4	4	3	2	2	2	2	1
810	2013	3	2	1	2	3	2	2	2	1	1	2	3	2	3	2	3	1	1
811	2013	3	2	2	2	2	1	1	1	1	3	3	3	2	4	3	2	2	1
812	2013	4	2	2	1	4	1	1	1	1	2	2	3	1	1	1	1	2	1
813	2013	3	2	1	2	2	2	2	2	3	3	3	3	2	2	2	1	1	2
814	2013	3	1	2	2	2	2	1	4	2	4	4	4	4	2	4	2	2	1
815	2013	3	3	2	2	3	2	2	3	3	3	3	3	2	2	2	2	1	1
816	2013	3	1	1	2	2	2	1	1	1	2	2	3	2	2	2	2	1	1
817	2013	3	3	2	2	2	4	3	3	2	3	3	3	2	2	4	3	1	2
818	2012	4	3	3	2	2	2	2	3	2	3	3	3	3	2	4		2	1
819	2012	3	2	2	2	3	2	2	3	2	3	3	3	3	2	3		2	1
820	2012	3	2	2	2	3	2	3	2	2	3	3	3	3	2	2		2	2
821	2012	3	2	2	2	2	2	2	2	2	2	3	3	2	2	2		2	1
822	2012	3	2	1	2	1	2	2	2	2	2	2	3	2	2	2		1	1
823	2012	3	2	1	2	2	2	1	2	2	2	2	3	2	2	2		2	1
824	2012	3	2	2	3	3	2	2	3	2	3	3	3	3	2	2		2	1
825	2012	3	3	2	2	3	3	2	3	2	3	3	3	3	2	2		2	1
826	2012	3	2	2	2	2	2	3	3	1	3	3	3	2	3	4		1	1
827	2012	3	2	2	1	2	2	2	3	2	2	3	3	3	2	2		1	1
828	2012	3	2	2	2	2	1	2	3	1	2	2	3	3	2	2		1	1
829	2012	2	2	2	2	3	2	2	2	2	2	3	3	2	2	2		2	2
830	2012	4	2	2	2	3	2	2	3	2	3	4	3	3	2	2		2	1
831	2012	2	1	1	2	1	1	1	2	1	1	1	3	1	1	1		1	1
832	2012	3	2	1	3	1	1	2	2	1	2	2	3	2	2	2		1	2
833	2012	2	2	2	2	3	2	2	2	2	2	2	3	2	2	3		1	1
834	2012	2	2	2	2	2	2	2	3	1	2	2	2	2	2	2		2	1
835	2012	4	4	3	2	3	2	2	3	3	3	3	4	3	1	2		2	1
836	2012	2	2	2	2	2	3	2	2	2	2	2	3	2	2	3		1	1
837	2012	2	1	2	1	2	1	2	1	1	2	2	2	1	2	2		1	2
838	2012	3	2	2	1	3	2	1	3	2	3	2	3	2	1	2		1	1
839	2012	3	2	1	2	2	1	2	3	1	3	3	3	2	1	1		2	1
840	2012	3	2	2	1	3	3	3	3	2	3	3	3	1	2	2		2	1
841	2012	2	3	1	3	3	2	2	3	2	3	3	3	3	1	1		1	1
842	2012	2	2	2	2	2	2	2	2	2	2	2	3	2	2	2		1	1
843	2012	2	2	2	2	3	3	3	3	3	3	3	3	3	2	2		2	2
844	2012	3	2	2	1	2	1	2	2	2	2	2	2	2	2	1		1	1
845	2012	2	3	2	3	2	3	2	3	1	3	2	3	3	2	1		1	1
846	2012	2	2	1	2	3	2	2	2	2	2	2	3	2	2	2		1	1
847	2012	2	2	2	2	3	2	2	2	2	3	3	3	2	2	2		2	1
848	2012	2	2	1	1	1	2	1	2	1	2	2	2	2	1	1		2	1
849	2012	3	2	2	2	3	3	2	3	1	3	3	3	3	2	2		2	1
850	2012	3	2	2	2	2	2	1	3	1	2	3	3	2	2	1		2	2
851	2012	3	2	2	2	3	2	2	2	2	2	2	3	2	2	3		1	2
852	2012	3	2	3	3	3	4	2	4	4	4	4	4	4	1	2		2	2
853	2012	3	2	2	2	2	2	1	3	1	2	3	3	3	2	4		2	1
854	2012	2	2	1	2	2	1	1	2	1	2	3	3	2	2	3		1	1
855	2012	4	2	3	1	3	2	3	4	2	3	2	3	2	1	3		1	1
856	2012	2	2	2	3	3	1	2	2	1	3	2	3	2	2	1		1	1
857	2012	2	2	2	2	3	2	2	2	2	2	2	3	2	2	1		2	1
858	2012	2	2	2	2	3	2	3	3	2	3	3	3	2	2	2		2	1
859	2012	3	3	2	2	3	3	3	3	2	3	3	3	3	2	2		2	1
860	2012	3	3	2	3	3	2	2	2	3	3	3	3	2	3	2		2	1
861	2012	2	1	2	2	2	2	2	3	1	2	2	3	2	1	3		1	2
862	2012	2	2	2	3	3	2	2	2	2	2	2	3	2	2	3		2	2
863	2012	2	1	1	2	2	2	2	2	2	2	2	3	2	2	3		1	1
864	2012	2	2	2	3	3	2	1	2	2	2	2	3	2	1	4		1	2
865	2012	3	2	2	2	3	2	1	2	3	2	2	3	2	2	3		2	2
866	2012	2	2	2	2	3	2	2	2	2	2	2	3	2	2	2		2	1
867	2012	3	2	2	3	2	1	2	2	1	2	2	3	3	2	3		1	1
868	2012	2	2	1	3	3	1	2	3	2	2	3	3	3	2	2		2	1
869	2012	3	2	2	1	3	3	4	1	3	2	2	3	1	2	4		1	2
870	2012	3	2	2	2	2	2	2	2	2	3	3	3	2	2	1		2	2
871	2012	2	2	1	2	2	2	2	2	2	2	3	3	2	1	1		2	1
872	2012	3	2	2	2	2	3	2	4	2	3	3	3	2	1	1		2	2
873	2012	3	2	2	2	3	2	2	2	2	3	2	3	3	1	2		2	1
874	2012	3	2	2	2	2	1	2	3	2	2	2	3	2	2	3		2	1
875	2012	2	2	2	3	2	2	3	3	2	2	2	3	2	2	2		2	2
876	2012	3	3	2	2	3	3	2	2	2	3	3	3	3	2	1		2	2
877	2012	1	1	1	2	3	2	2	3	1	1	2	3	3	3	3		2	1
878	2012	3	3	2	3	3	3	2	3	3	3	2	3	3	1	2		2	1
879	2012	3	2	2	2	3	2	2	1	2	2	1	3	2	2	1		1	1
880	2012	3	2	1	2	2	2	2	2	1	2	2	2	2	2	2		1	1
881	2012	2	1	2	1	3	2	1	1	1	2	2	3	1	1	2		1	2
882	2012	4	2	2	3	3	1	3	3	2	2	2	3	3	2	3		1	1
883	2012	2	2	1	2	2	2	1	3	2	2	2	3	3	2	2		2	1
884	2012	3	2	2	3	3	3	3	4	3	4	3	3	2	2	3		1	2
885	2012	2	2	2	2	2	2	2	3	2	2	2	3	3	2	2		2	1
886	2012	3	2	2	3	3	1	1	1	1	2	2	3	1	1	1		2	1
887	2012	3	2	3	2	3	2	2	3	2	2	2	3	2	2	2		2	2
888	2012	3	3	2	1	1	2	1	3	3	4	4	4	3	1	1		2	2
889	2012	3	2	2	2	2	3	1	2	2	2	2	3	1	2	4		2	1
890	2012	3	1	1	2	2	3	2	2	2	2	2	3	1	2	2		2	1
891	2012	2	2	2	2	3	2	2	3	2	2	2	2	3	2	3		1	1
892	2012	2	2	2	2	2	2	2	3	2	3	3	3	3	2	2		2	1
893	2012	3	2	2	2	3	2	2	2	2	3	3	3	2	2	3		2	2
894	2012	2	2	2	2	2	2	2	3	2	2	2	3	2	2	2		2	1
895	2012	3	3	2	2	3	2	2	3	2	3	3	3	3	2	2		2	1
896	2012	3	2	2	3	3	2	2	3	2	3	2	3	2	2	2		2	1
897	2012	3	2	1	2	2	2	2	1	2	1	1	1	2	1	2		1	1
898	2012	3	2	2	2	3	2	2	2	2	4	4	4	4	1	1		2	1
899	2012	3	2	2	2	3	2	2	3	3	2	2	3	3	2	2		2	1
900	2012	2	2	2	2	3	2	3	2	2	3	2	3	2	2	2		2	1
901	2012	2	2	2	2	2	2	2	2	1	2	2	3	2	2	2		1	1
902	2012	3	2	1	1	1	3	2	3	2	2	2	2	2	2	2		2	2
903	2012	2	2	2	3	3	2	2	3	1	3	2	3	3	2	3		1	1
904	2012	2	2	2	3	3	2	2	2	2	2	2	3	2	2	2		2	2
905	2012	2	2	2	1	3	1	3	2	2	2	3	3	2	2	3		2	1
906	2012	2	2	2	2	2	2	3	3	2	2	3	3	3	1	2		2	1
907	2012	2	2	2	2	3	2	2	3	1	2	2	3	2	2	4		1	1
908	2012	2	2	2	3	3	3	2	3	3	4	4	4	3	1	2		2	2
909	2012	2	1	1	1	3	2	3	2	2	2	2	2	2	2	4		1	2
910	2012	3	2	2	2	3	3	2	2	2	2	3	3	2	2	3		2	2
911	2012	2	1	1	3	3	3	2	3	2	3	3	3	3	2	2		2	1
912	2012	2	2	2	1	3	1	2	3	1	2	2	3	2	1	2		1	1
913	2012	2	2	2	3	2	2	2	2	1	2	2	3	2	1	2		1	2
914	2012	4	2	2	1	2	2	1	4	2	3	3	3	2	1	3		2	1
915	2012	3	2	1	2	3	1	2	2	1	2	2	3	3	2	1		2	1
916	2012	3	2	2	3	3	2	2	2	2	2	2	3	3	2	2		2	1
917	2012	3	2	2	1	2	1	2	1	1	3	3	3	2	2	3		2	1
918	2012	2	1	2	2	2	1	1	1	1	1	1	3	1	1	2		1	1
919	2012	3	3	3	2	3	2	2	2	2	2	3	3	2	2	2		2	1
920	2012	3	3	2	2	3	2	2	3	2	2	2	3	4	2	3		2	1
921	2012	3	2	2	2	2	2	2	3	2	2	2	3	3	2	1		2	1
922	2012	3	2	2	2	3	2	2	2	1	2	2	2	2	3	2		1	1
923	2012	3	2	2	3	3	2	2	2	2	2	2	3	2	2	2		1	1
924	2012	3	2	2	2	2	2	2	2	1	2	2	3	2	1	2		1	1
925	2012	3	2	2	2	3	2	2	2	2	2	2	3	2	1	2		2	1
926	2012	2	2	1	3	2	2	2	2	1	2	2	3	2	1	2		2	1
927	2012	2	2	1	2	3	2	2	2	2	2	2	3	2	1	2		1	1
928	2012	2	1	1	2	3	2	3	3	2	2	2	3	2	2	4		1	1
929	2012	3	2	2	2	3	1	2	2	1	2	2	3	2	2	3		2	2
930	2012	3	2	2	2	2	3	3	3	2	3	3	3	2	1	2		2	2
931	2012	2	3	2	2	2	2	1	3	1	2	2	3	3	2	2		1	2
932	2012	3	3	2	2	2	4	2	2	4	3	3	3	1	1	1		2	1
933	2012	2	2	2	2	2	1	2	2	1	2	2	3	2	2	2		1	1
934	2012	3	2	2	2	3	1	2	2	2	2	2	3	2	1	2		1	1
935	2012	3	2	2	3	3	2	2	3	2	3	3	3	3	2	2		2	1
936	2012	2	2	2	3	3	2	2	2	2	3	2	3	2	1	1		2	1
937	2012	2	2	2	3	3	2	2	2	2	2	2	3	2	2	2		2	1
938	2012	3	2	2	2	2	1	2	2	1	2	2	3	2	2	2		2	1
939	2012	3	2	1	2	2	2	1	2	1	2	2	3	3	2	1		2	1
940	2012	4	3	2	2	2	3	2	1	2	3	3	3	2	2	1		1	1
941	2012	3	3	2	2	3	2	3	1	1	2	2	2	1	1	1		2	1
942	2012	2	1	2	3	2	2	2	1	2	2	2	3	2	2	2		2	2
943	2012	4	4	4	1	4	4	3	4	4	4	4	4	2	2	3		2	2
944	2012	3	2	3	2	2	2	2	3	2	3	3	3	2	1	2		2	1
945	2012	3	2	2	1	3	2	2	2	2	2	3	3	2	1	2		1	1
946	2012	3	2	2	2	2	1	2	3	2	3	3	3	3	1	3		2	1
947	2012	3	2	2	2	2	2	2	2	2	2	2	3	2	1	1		1	1
948	2012	3	2	3	1	2	2	3	3	2	3	3	3	2	1	3		1	1
949	2012	3	2	2	3	3	2	1	2	2	3	2	3	2	3	2		2	1
950	2012	2	1	2	1	1	1	1	1	1	2	3	3	1	2	2		1	2
951	2012	3	2	2	1	3	3	2	3	3	3	3	3	1	2	3		2	2
952	2012	3	2	2	2	2	2	2	1	1	2	2	3	2	2	2		2	1
953	2012	4	3	4	3	3	3	4	3	3	4	4	4	4	2	4		2	2
954	2012	2	2	2	2	3	2	2	2	2	3	2	3	2	2	2		1	1
955	2012	2	1	1	2	3	2	2	2	2	2	2	2	2	2	3		1	2
956	2012	2	2	2	1	2	2	2	2	2	1	2	2	1	2	4		1	1
957	2012	2	2	1	2	2	2	1	2	2	3	2	3	2	2	1		2	1
958	2012	3	2	2	3	3	1	2	2	1	3	2	3	3	2	2		2	2
959	2012	2	2	2	2	2	2	2	2	2	2	2	3	2	2	2		1	1
960	2012	2	2	2	2	2	2	2	1	2	2	2	2	2	2	3		1	1
961	2012	1	1	1	2	1	2	2	2	2	2	2	3	2	3	4		1	2
962	2012	3	2	2	2	3	2	2	1	2	2	2	3	2	1	1		2	1
963	2012	3	2	2	1	2	2	2	2	1	3	2	3	2	2	3		1	1
964	2012	3	2	2	2	1	2	2	4	2	4	4	4	4	1	2		2	1
965	2012	2	2	1	2	3	2	2	2	2	3	2	3	2	2	2		2	1
966	2012	1	1	1	1	1	1	1	2	1	1	2	3	1	1	1		1	2
967	2012	3	2	2	1	2	2	3	2	1	2	3	3	2	1	2		2	1
968	2012	3	2	2	1	2	2	3	1	1	3	3	3	2	2	1		2	1
969	2012	2	2	1	2	2	2	2	2	2	2	3	3	2	1	2		2	2
970	2012	3	3	2	2	3	2	2	3	2	2	3	3	3	2	1		2	1
971	2012	2	2	1	2	2	2	2	1	2	2	2	1	1	1	2		1	1
972	2012	2	2	2	2	2	2	2	2	2	2	2	3	2	1	2		2	1
973	2012	1	1	1	2	2	1	1	1	1	1	1	2	1	1	1		1	1
974	2012	2	2	1	3	3	2	2	3	2	2	2	3	4	1	1		2	1
975	2012	2	1	2	2	3	2	2	2	2	2	3	3	1	3	2		2	1
976	2012	3	3	1	1	1	1	1	2	1	3	3	3	4	2	4		2	1
977	2012	3	2	2	2	2	2	2	2	2	2	3	3	2	2	3		2	2
978	2012	3	3	1	2	2	3	3	2	2	4	3	3	2	2	2		2	2
979	2012	3	2	2	3	2	3	1	2	3	3	3	3	1	1	3		1	2
980	2012	2	2	1	2	1	2	1	2	1	2	2	3	2	1	1		1	1
981	2012	3	2	2	2	2	2	2	3	2	3	3	3	2	2	2		2	1
982	2012	2	2	2	2	2	2	2	3	2	2	2	3	3	1	2		2	1
983	2012	2	2	1	2	2	1	1	1	1	2	2	2	1	1	1		2	2
984	2012	3	2	2	2	3	2	2	3	2	3	3	3	3	2	3		1	1
985	2012	2	2	2	2	2	2	1	3	1	2	2	3	2	2	2		1	1
986	2012	3	2	2	1	3	2	2	2	2	2	2	3	2	2	3		2	1
987	2012	2	2	2	2	3	2	2	3	2	3	3	3	2	1	2		2	1
988	2012	3	2	2	1	2	2	1	2	1	3	2	3	2	1	2		2	1
989	2012	3	2	2	1	2	2	2	2	2	3	3	3	3	1	3		2	1
990	2012	3	3	3	2	3	3	2	1	2	2	3	3	2	1	1		2	2
991	2012	3	3	2	3	3	3	3	3	3	3	3	3	3	2	2		2	1
992	2012	4	2	1	1	1	1	1	1	1	2	2	3	1	1	4		1	2
993	2012	2	2	2	2	3	2	2	2	2	2	2	3	2	2	2		1	1
994	2012	3	3	2	2	3	2	1	2	2	2	3	3	2	1	1		1	1
995	2012	3	3	3	1	3	1	1	1	1	3	2	3	1	1	1		1	1
996	2012	3	2	2	2	3	3	3	4	3	2	2	3	4	2	3		1	2
997	2012	4	2	2	1	3	3	3	3	2	3	3	3	3	3	2		1	2
998	2012	2	2	2	3	2	1	1	2	1	3	3	3	1	1	1		1	2
999	2012	2	1	2	2	2	2	1	2	2	2	3	3	2	1	2		2	1
1000	2012	3	2	2	2	2	2	2	3	2	4	3	4	2	2	2		1	1
1001	2012	2	2	1	2	2	2	2	3	1	2	2	3	2	1	1		2	1
1002	2012	2	3	2	3	3	2	2	3	2	3	2	3	3	2	2		2	2
1003	2012	2	1	1	2	1	2	2	2	1	2	2	3	2	1	1		1	1
1004	2012	3	2	2	2	3	2	2	2	2	3	3	3	2	1	1		1	1
1005	2012	2	2	2	3	2	2	2	3	2	3	3	3	3	2	2		2	1
1006	2012	2	2	2	3	3	2	2	3	2	2	2	3	2	2	2		2	1
1007	2012	2	2	2	2	2	2	2	2	2	2	2	3	2	1	2		2	1
1008	2012	3	3	2	2	2	2	3	2	2	3	3	3	3	2	2		2	1
1009	2012	3	2	3	1	2	3	3	3	3	4	4	4	4	3	4		2	1
1010	2012	4	3	3	2	3	3	2	3	3	3	3	3	3	2	2		2	2
1011	2012	3	2	3	1	2	2	2	2	2	3	3	3	2	1	2		2	1
1012	2012	3	3	2	2	3	4	3	3	3	4	4	4	3	2	2		2	2
1013	2012	3	2	2	2	1	1	2	2	1	2	3	3	2	2	3		1	2
1014	2012	2	2	1	2	2	2	1	2	2	2	2	3	2	1	3		2	1
1015	2012	3	3	2	3	3	2	2	2	2	2	2	3	2	2	2		2	1
1016	2012	2	2	2	1	1	3	2	2	1	2	2	3	2	1	2		2	1
1017	2012	3	2	2	1	3	2	2	2	2	3	2	3	2	2	2		2	2
1018	2012	2	1	2	2	2	3	2	1	2	2	2	2	1	2	2		2	1
1019	2012	2	1	2	2	2	2	1	1	2	2	2	3	2	3	2		1	1
1020	2012	2	1	1	2	1	1	2	2	1	2	2	2	2	1	2		1	1
1021	2012	2	3	1	2	3	2	2	3	2	4	3	3	4	2	1		1	1
1022	2012	3	3	2	2	3	2	2	2	2	3	3	3	2	2	2		2	1
1023	2012	4	2	2	1	1	3	2	3	2	2	3	3	2	1	1		2	1
1024	2012	2	2	3	2	3	2	2	2	2	4	4	3	4	1	2		2	2
1025	2012	3	2	2	2	2	2	3	2	2	2	3	3	3	1	2		2	1
1026	2012	3	2	1	2	2	2	2	2	2	3	3	3	3	1	4		2	1
1027	2012	3	2	3	1	1	1	2	1	1	2	1	3	1	1	2		2	1
1028	2012	2	2	2	2	2	2	2	2	1	2	3	3	3	1	2		2	1
1029	2012	3	1	2	2	3	1	2	3	2	3	3	3	2	2	3		2	1
1030	2012	3	2	2	2	3	2	2	2	2	3	2	3	2	1	2		1	1
1031	2012	3	3	2	2	2	3	2	3	1	2	2	3	2	1	1		2	1
1032	2012	3	2	2	3	3	2	3	3	2	2	3	3	2	2	2		1	1
1033	2012	3	2	2	2	3	2	2	2	2	3	3	3	2	2	2		2	1
1034	2012	4	1	2	3	3	3	2	3	2	3	3	3	3	1	3		1	2
1035	2012	2	2	2	3	3	4	3	3	4	2	4	3	4	2	3		2	2
1036	2012	2	2	1	3	2	2	2	3	2	2	2	3	3	2	2		1	2
1037	2012	2	2	1	2	2	2	2	2	2	3	2	3	2	2	2		2	1
1038	2012	3	3	2	2	2	2	2	2	2	2	2	3	2	2	2		1	1
1039	2012	3	3	3	2	3	2	4	3	2	3	2	3	3	1	3		2	1
1040	2012	3	2	2	2	2	2	2	2	2	3	3	3	3	2	3		2	1
1041	2012	2	2	1	2	2	2	2	2	1	2	2	3	2	1	2		2	1
1042	2012	4	4	4	2	3	1	2	2	1	3	3	3	2	1	1		1	1
1043	2012	3	3	2	3	3	3	4	3	3	2	3	3	2	1	3		2	1
1044	2012	2	2	1	2	2	3	2	3	3	3	3	3	3	1	2		2	2
1045	2012	2	2	1	2	3	2	2	4	3	3	3	3	4	1	3		1	2
1046	2012	2	2	2	2	2	3	2	2	3	3	3	3	2	2	2		2	1
1047	2012	2	2	2	3	3	2	2	2	2	3	2	3	2	2	2		1	1
1048	2012	3	2	2	2	3	2	2	3	2	3	2	3	2	2	2		2	1
1049	2012	2	1	1	1	3	2	1	2	2	2	2	3	2	2	2		2	1
1050	2012	1	1	1	3	1	1	3	1	1	1	1	3	1	1	1		1	1
1051	2012	3	2	2	2	3	2	2	2	1	2	2	3	2	1	2		2	1
1052	2012	4	2	2	2	3	3	1	2	2	4	2	3	2	1	2		1	1
1053	2012	2	2	1	2	1	2	2	2	1	3	2	3	2	1	1		2	2
1054	2012	3	3	3	2	3	2	2	3	2	2	3	3	2	2	2		1	1
1055	2012	3	2	2	2	2	2	2	2	1	2	3	3	3	2	2		2	1
1056	2012	2	2	2	2	2	1	3	2	1	2	2	3	2	1	3		2	1
1057	2012	3	2	2	1	2	2	2	2	1	2	3	3	2	2	2		2	2
1058	2012	3	2	2	2	3	2	2	2	2	3	2	3	3	2	1		1	2
1059	2012	2	1	1	2	2	2	2	2	1	1	2	3	2	1	2		2	1
1060	2012	3	1	2	3	2	2	2	2	2	3	2	3	2	1	1		2	1
1061	2012	3	3	3	3	2	3	2	3	2	4	4	4	2	1	3		2	2
1062	2012	2	2	2	1	1	3	2	4	1	2	3	3	1	1	1		2	2
1063	2012	3	2	2	3	3	2	2	2	2	3	2	3	2	2	2		2	1
1064	2012	3	3	2	1	3	2	2	2	1	3	3	3	2	1	4		2	1
1065	2012	3	2	1	1	1	2	1	1	1	2	2	3	2	2	1		1	1
1066	2012	3	1	2	3	2	2	2	2	2	3	2	3	2	1	1		1	1
1067	2012	2	2	2	3	2	2	2	2	2	2	3	2	2	1	3		2	2
1068	2012	2	2	1	2	3	1	2	1	1	3	2	1	1	2	1		1	1
1069	2012	3	2	2	2	2	2	2	2	2	3	3	3	2	2	2		2	1
1070	2012	3	2	2	2	3	2	2	2	2	2	2	3	3	2	4		1	1
1071	2012	2	2	2	3	3	2	2	2	2	3	2	3	3	1	2		1	2
1072	2012	3	2	2	2	3	2	2	3	2	2	2	3	2	2	2		2	1
1073	2012	2	2	1	2	2	2	2	2	1	2	2	3	2	1	1		2	1
1074	2012	3	2	2	2	3	3	2	3	3	4	3	4	2	2	2		2	1
1075	2012	3	1	1	2	2	2	2	3	2	3	2	3	2	2	3		1	1
1076	2012	2	2	2	2	2	2	1	2	2	2	2	3	2	1	1		1	2
1077	2012	4	3	2	1	4	4	4	4	3	4	3	4	3	4	4		2	1
1078	2012	2	1	1	3	3	2	2	3	2	2	3	3	3	1	3		2	1
1079	2012	3	2	2	2	2	2	2	3	1	4	4	4	2	2	4		1	1
1080	2012	1	1	1	2	3	3	2	3	2	3	3	3	2	2	2		2	2
1081	2012	3	2	2	2	2	2	2	2	2	2	3	3	2	1	2		1	1
1082	2012	3	3	2	2	3	2	2	2	1	3	3	3	2	2	1		2	2
1083	2012	2	2	1	3	1	1	1	2	1	2	2	3	2	1	2		2	1
1084	2012	3	2	2	1	3	2	3	2	2	2	2	3	3	2	2		2	1
1085	2012	3	2	2	2	1	1	1	2	1	1	1	1	2	2	3		1	2
1086	2012	3	2	2	2	2	3	2	3	3	3	3	3	3	2	2		1	1
1087	2012	3	2	2	2	2	2	1	3	2	3	3	3	3	1	2		1	1
1088	2012	3	2	2	2	2	2	1	3	2	2	2	3	3	2	2		1	1
1089	2012	3	2	2	2	3	3	2	1	3	3	3	3	2	1	1		2	2
1090	2012	3	2	2	2	3	2	2	3	2	3	3	3	2	2	3		1	2
1091	2012	3	2	1	2	1	1	1	2	1	2	2	3	2	1	2		2	1
1092	2012	3	2	2	2	1	2	2	3	2	3	3	3	3	2	1		2	2
1093	2012	1	1	1	2	2	1	2	2	2	2	2	3	2	2	2		1	1
1094	2012	2	2	2	2	2	2			2	3	3	3					1
1095	2012	2	2	2	2	2	2	2	3	2	3	3	3	3	2	4		1	2
1096	2012	4	2	2	2	3	3	2	3	2	3	3	3	3	1	3		2	1
1097	2012	2	2	2	2	3	3	3	3	3	3	3	3	3	2	2		2	2
1098	2012	4	2	2	3	3	3	2	2	4	4	2	4	4	1	1		1	1
1099	2012	2	2	1	2	2	1	2	2	2	1	2	3	2	2	2		1	2
1100	2012	4	3	2	2	3	2	2	3	2	2	3	3	2	1	2		2	1
1101	2012	3	1	1	1	2	2	2	1	2	2	2	3	2	1	4		2	1
1102	2012	3	2	2	2	3	2	2	2	2	3	2	3	2	1	2		1	1
1103	2012	2	2	2	2	2	2	2	3	2	3	3	3	3	2	2		2	1
1104	2012	2	2	2	2	2	2	2	2	1	2	2	2	2	1	2		2	1
1105	2012	2	1	1	2	2	2	2	2	2	2	2	3	2	1	2		1	1
1106	2012	3	2	2	2	2	2	2	1	2	2	3	3	2	1	2		2	1
1107	2012	3	2	2	2	3	3	2	3	2	3	3	3	3	2	4		2	1
1108	2012	2	2	2	2	2	2	2	2	2	2	2	3	2	2	2		2	2
1109	2012	2	2	2	2	2	2	2	3	2	2	2	3	2	2	2		2	1
1110	2012	4	2	3	3	3	3	4	4	2	4	4	4	4	2	4		2	2
1111	2012	2	2	2	3	2	2	2	3	1	2	2	3	2	2	2		2	1
1112	2012	2	2	2	1	3	3	2	3	2	3	2	3	2	2	3		1	1
1113	2012	3	2	2	1	3	2	2	2	3	3	2	3	2	2	2		2	1
1114	2012	3	2	1	3	2	2	1	1	2	4	4	3	3	1	3		2	1
1115	2012	3	2	3	2	3	2	2	3	2	3	4	3	2	2	2		2	1
1116	2012	2	2	2	3	2	2	2	3	2	2	2	3	2	2	1		2	1
1117	2012	3	2	2	2	3	2	2	2	2	3	3	3	2	1	2		1	1
1118	2012	3	2	2	2	3	2	2	2	2	2	3	3	3	1	2		2	1
1119	2012	3	2	1	2	3	2	1	2	1	2	2	3	1	1	2		1	1
1120	2012	3	1	2	2	3	2	2	2	2	2	2	3	2	2	3		1	1
1121	2012	2	2	2	3	2	2	2	3	2	3	2	3	2	2	2		2	1
1122	2012	3	2	2	3	3	2	2	2	2	2	2	3	2	3	2		1	1
1123	2012	2	1	2	3	2	2	2	2	2	2	2	3	3	2	2		2	2
1124	2012	3	2	2	1	2	3	2	3	3	4	3	3	3	2	1		2	2
1125	2012	3	2	2	2	3	2	2	2	2	3	3	3	2	2	3		2	1
1126	2012	2	2	2	2	2	3	2	2	3	3	3	3	2	2	3		2	2
1127	2012	3	2	2	1	3	3	3	3	3	3	3	3	2	1	2		2	1
1128	2012	3	2	2	3	3	1	2	3	2	4	4	3	2	1	1		2	1
1129	2012	2	1	1	2	2	1	1	2	1	2	1	3	2	1	4		1	1
1130	2012	2	1	2	2	3	2	2	2	2	2	2	3	2	1	4		2	1
1131	2012	3	2	2	1	2	3	2	2	1	3	3	3	1	1	1		2	1
1132	2012	3	2	2	2	2	3	3	2	2	3	2	3	3	1	2		1	1
1133	2012	3	3	2	2	1	2	2	2	2	2	2	2	2	1	2		2	1
1134	2012	2	3	2	2	3	2	2	2	2	2	2	3	2	1	2		1	1
1135	2012	2	3	3	3	3	2	2	3	1	3	3	3	3	1	2		2	2
1136	2012	2	2	1	2	3	2	2	2	1	2	2	2	2	1	2		1	1
1137	2012	1	1	1	2	3	1	1	1	1	2	1	1	1	1	2		2	1
1138	2012	2	2	2	2	2	2	2	2	2	3	3	3	2	2	2		1	1
1139	2012	4	2	2	1	3	3	3	3	3	3	3	3	2	1	4		1	2
1140	2012	3	3	2	3	3	2	2	2	2	2	2	3	2	1	2		1	1
1141	2012	3	2	2	3	3	4	2	3	2	4	4	3	3	2	2		2	1
1142	2012	4	3	2	2	3	2	2	2	2	2	2	3	2	1	2		2	1
1143	2012	3	2	2	3	3	2	2	4	2	4	4	4	4	1	1		2	2
1144	2012	4	2	2	1	2	2	2	3	2	3	3	3	2	1	3		2	1
1145	2012	3	2	2	1	2	2	2	3	2	3	3	3	2	1	1		2	2
1146	2012	2	2	2	3	3	3	1	2	3	3	3	3	2	1	3		2	1
1147	2012	2	2	3	2	2	2	2	2	2	3	4	3	2	2	1		1	1
1148	2012	3	2	3	2	3	3	3	3	3	3	3	3	3	2	3		1	1
1149	2012	3	2	2	3	3	2	2	3	2	3	3	3	2	2	2		2	1
1150	2012	2	2	2	3	3	2	2	2	2	2	2	3	2	2	2		2	1
1151	2012	3	2	2	2	3	2	2	2	2	3	2	3	3	1	2		1	1
1152	2012	3	2	2	3	3	3	3	3	3	2	3	3	3	3	3		2	1
1153	2012	3	3	2	2	3	2	2	2	1	2	2	3	3	2	2		2	1
1154	2012	2	2	2	2	3	3	2	3	1	2	3	3	3	2	2		2	2
1155	2012	3	1	2	1	3	2	2	2	2	4	2	4	2	1	3		2	1
1156	2012	3	3	2	1	3	4	3	2	4	3	4	3	4	2	3		2	1
1157	2012	2	2	2	2	3	3	2	4	3	3	3	3	2	2	3		2	2
1158	2012	3	3	2	3	3	4	4	4	4	3	3	3	3	3	4		2	1
1159	2012	3	3	2	2	2	2	2	3	2	2	3	3	2	1	2		2	1
1160	2012	3	2	2	2	3	2	2	2	2	3	2	3	2	1	1		2	2
1161	2012	3	2	2	2	3	1	2	3	1	2	2	3	2	2	2		2	1
1162	2012	2	2	1	1	1	2	1	1	1	2	2	2	1	2	2		1	1
1163	2012	2	2	2	2	3	2	1	4	2	2	3	3	2	3	2		2	2
1164	2012	2	2	2	2	2	2	2	2	2	3	3	3	2	2	2		2	1
1165	2012	3	3	2	3	3	1	2	2	1	3	3	3	2	2	2		1	2
1166	2012	2	1	2	2	2	2	1	2	1	2	2	3	2	1	3		1	1
1167	2012	4	2	3	2	3	1	2	2	1	3	3	3	2	1	2		2	2
1168	2012	4	3	2	3	1	3	2	2	1	3	2	2	3	1	1		1	2
1169	2012	2	2	1	2	3	2	2	2	1	2	2	3	2	2	2		2	1
1170	2012	2	2	1	2	2	2	2	3	2	2	2	3	2	1	2		2	2
1171	2012	3	4	2	4	4	4	1	4	1	4	4	4	4	4	4		2	2
1172	2012	3	1	2	3	2	2	2	3	2	2	2	3	3	2	4		2	1
1173	2012	2	2	1	2	2	2	1	2	1	2	2	3	3	1	2		2	1
1174	2012	3	2	2	2	3	2	2	2	2	2	2	3	2	1	4		1	1
1175	2012	4	3	3	2	3	2	2	4	4	4	4	4	4	1	1		2	1
1176	2012	2	3	2	3	3	2	2	2	2	2	2	3	2	2	2		2	1
1177	2012	4	3	3	1	4	2	2	4	2	4	4	3	4	1	1		2	1
1178	2012	2	1	2	2	2	2	2	2	1	3	3	3	3	1	3		2	2
1179	2012	3	2	3	1	4	4	4	4	4	4	4	4	3	3	3		2	1
1180	2012	4	3	3	3	3	3	3	3	3	3	3	3	4	3	4		2	2
1181	2012	3	3	3	3	3	2	2	2	2	3	3	3	3	1	2		1	1
1182	2011	2	2				2				2	2	3					2
1183	2011	2	2				3				2	2	3					1
1184	2011	2	2				2				3	2	3					1
1185	2011	3	2				1				2	2	2					1
1186	2011	2	2				1				2	2	3					2
1187	2011	3	2				2				2	2	2					1
1188	2011	2	2				1				3	2	3					2
1189	2011	3	2				4				2	3	3					2
1190	2011	2	2				2				3	3	3					2
1191	2011	3	2				3				3	3	3					2
1192	2011	2	1				2				2	2	3					2
1193	2011	2	2				2				2	2	3					2
1194	2011	2	2				3				2	2	2					1
1195	2011	2	2				2				2	2	3					2
1196	2011	2	1				2				2	3	3					2
1197	2011	3	2				3				3	3	3					2
1198	2011	3	2				2				2	2	3					1
1199	2011	2	1				1				2	2	2
1200	2011	2	2				2				3	2	3					2
1201	2011	2	1				1				2	2	3					1
1202	2011	2	2				2					2	2					1
1203	2011	2	2				2				2	2	3					2
1204	2011	2	2				3				4	4	4					2
1205	2011	2	2				1				2	2	1					2
1206	2011	2	1				2				2	2	3					1
1207	2011	2	1				2					2	3					2
1208	2011	2	1				2				2	2	2					2
1209	2011	2	2				2				2	2	3					2
1210	2011	3	3				2				2	2	3					1
1211	2011	2	2				2				1	2	3					1
1212	2011	3	2				3				4	2	3					2
1213	2011	3	2				1				2	2	3					2
1214	2011	3	2				2				2	3	3					1
1215	2011	2	2				2				2	2	3					1
1216	2011	2	2				2				2	2	3					1
1217	2011	2	1				2				2	2	3					2
1218	2011	2	2				1				2	3	3					2
1219	2011	3	2				1				2	2	3					1
1220	2011	2	1				2				2	3	2					2
1221	2011	2	2				3				2	2	3					1
1222	2011	2	2				2				2	3	3					2
1223	2011	2	1				2				2	3	2					2
1224	2011	2	2				2				3	2	3					1
1225	2011	2	2				2				3	2	3					2
1226	2011	3	3				2				2	2	3					2
1227	2011	2	3				2				3	2	3					2
1228	2011	2	2				2				2	2	3					2
1229	2011	2	2				1				1	1	1					1
1230	2011	1	1				2				2	2	2					1
1231	2011	2	1				2				3	2	3					2
1232	2011	2	2				2				2	2	3					2
1233	2011	2	2				2				2	2	3					2
1234	2011	2	2				3				2	2	2					1
1235	2011	3	2				2				3	3	3					2
1236	2011	2	1				3				2	3	3					2
1237	2011	3	2				2				2	2	2					1
1238	2011	2	2				3				2	3	3					2
1239	2011	2	1				1				1	1	2					2
1240	2011	2	2				2				3	3	3					2
1241	2011	2	1				2				2	2	3					1
1242	2011	2	2				2				3	2	3					2
1243	2011	2	1				2				3	3	3					2
1244	2011	2	2				3				3	3	3					2
1245	2011	3	2				2				2	2	3					1
1246	2011	2	4				2				1	1	3					1
1247	2011	3	2				2				3	3	3					2
1248	2011	3	2				3				2	3	3					2
1249	2011	3	1				1				2	3	3					2
1250	2011	2	1				2				1	2	2					1
1251	2011	2	2				2				2	2	3					2
1252	2011	2	1				1				2	2	3					1
1253	2011	3	2				2				3	3	3					2
1254	2011	2	2				2				2	3	3
1255	2011	2	1				1				1	2	2					2
1256	2011	2	2				1				2	1	3					1
1257	2011	2	2				2				2	2	3					2
1258	2011	2	1				2				2	2	2					1
1259	2011	4	3				2				3	4	3					2
1260	2011	2	2				1				2	2	3					1
1261	2011	3	3				4				4	4	4					2
1262	2011	4	3				2				3	3	3					1
1263	2011	2	2				2				2	2	3					1
1264	2011	2	1				2				3	3	3					2
1265	2011	3	3				2				3	3	3					1
1266	2011	2	2				2				2	2	3					2
1267	2011	2	1				2				2	2						2
1268	2011	2	1				2				2	2	3					1
1269	2011	2	2				2				2	2	3					1

## Sheet: Pre-Post SurveyData
Year	Count	DataUsed pre	DataUsed post	Involvement_Useful pre	Involvement_Usesul post	PeerReviewed pre	PeerReviewed post
2014	1	1	1	1	1	2	2
2014	1	2	2	1	2	2	2
2014	1	2	2	2	2	2	3
2014	1	2	2	2	2	1	3
2014	1	2	2	2	2	2	3
2014	1	2	2	2	2	2	2
2014	1	2	2	2	2	2	2
2014	1	1	2	1	2	1	2
2014	1	2	2	2	2	2	3
2014	1	2	2	2	2	2	3
2014	1	2	2	2	2	2	1
2014	1	2	2	2	2	1	2
2014	1	2	2	2	2	2	3
2014	1	2	2	2	2	1	2
2014	1	2	2	2	2	1	2
2014	1	2	2	2	1	2	2
2014	1	3	2	1	1	2	3
2014	1	2	2	2	2	2	2
2014	1	2	2	2	2	2	3
2014	1	1	2	1	1	2	3
2014	1	1	2	1	2	1	2
2014	1	2	2	2	2	2	3
2014	1	2	2	1	2	2	2
2014	1	2	3	2	2	2	2
2014	1	2	2	2	1	2	3
2014	1	2	2	2	2	2	3
2014	1	1	2	1	2	2	3
2014	1	2	2	2	2	2	3
2014	1	2	2	1	2	2	2
2014	1	1	1	1	1	2	1
2014	1	2	2	2	2	2	2
2014	1	2	2	2	2	2	2
2014	1	2	2	2	2	2	2
2014	1	2	2	1	1	2	2
2014	1	2	2	2	2	2	3
2014	1	2	2	1	2	2	3
2014	1	2	2	2	2	2	2
2014	1	2	3	1	2	1	1
2014	1	1	1	1	2	1	2
2014	1	2	2	1	2	1	1
2014	1	3	2	1	3	1	3
2014	1	2	2	2	2	3	3
2014	1	2	1	2	1	2	2
2014	1	1	2	1	2	2	1
2014	1	2	2	2	2	2	1
2014	1	2	2	2	2	2	2
2014	1	1	2	1	1	1	4
2014	1	1	2	1	2	2	2
2014	1	2	2	2	2	2	2
2014	1	2	2	2	2	2	2
2014	1	2	2	2	2	2	2
2014	1	2	2	2	2	2	2
2014	1	2	2	2	1	2	3
2014	1	2	2		2	2	2
2014	1	2	4	2	3	2	3
2014	1	2	2	1	2	1	2
2014	1	2	2	2	2	2	3
2014	1	1	1	1	1	2	2
2014	1	2	2	2	2	2	2
2014	1	3	2	2	2	2	3
2014	1	2	3	1	2	2	2
2014	1	2	1	2	2	2	3
2014	1	2	2	2	2	2	2
2014	1	1	2	1	1	2	2
2014	1	2	2	1	2	2	3
2014	1	2	1	2	1	2	2
2014	1	3	2	1	2	3	3
2014	1	2	2	2	2	2	3
2014	1	2	1	2	2	2	2
2014	1	2	1	1	1	1	1
2014	1	3	2	2	2	2	3
2014	1	1	2	1	3	1	3
2014	1	2	2	2	2	2	2
2014	1	2	2	1	2	2	2
2014	1	2	2	2	2	4	4
2014	1	2	2	2	2	2	2
2014	1	2	2	2	2	2	2
2014	1	2	2	2	3	3	2
2014	1	2	3	3	3	3	2
2014	1	2	2	1	2	2	3
2014	1	1	2	2	2	3	3
2014	1	2	3	1	3	2	2
2014	1	1	1	1	2	2	3
2014	1	2	1	1	2	1	2
2014	1	1	1	1	1	2	2
2014	1	2	2	1	2	2	2
2014	1	2	1	2	1	3	4
2014	1	2	2	1	2	2	3
2014	1	2	2	2	1	2	2
2014	1	2	2	2	2	2	2
2014	1	2	2	2	2	2	3
2014	1	2	2	2	2	2	2
2014	1	2	2	2	2	2	3
2014	1	2	2	2	2	2	1
2014	1	2	2	2	2	2	2
2014	1	1	2	1	2	3	2
2014	1	1	2	1	2	1	2
2014	1	2	2	1	2	2	3
2014	1	2	2	2	3	2	3
2014	1	2	2	2	1	2	3
2014	1	2	2	2	2	2	3
2014	1	2	2	2	2	2	2
2014	1	2	1	1	1	2	2
2014	1	1	1	1	1	1	2
2014	1	2	2	2	3	2	3
2014	1	2	2	1	2	2	1
2014	1	2	2	1	2	2	2
2014	1	2	2	2	2	2	3
2014	1	2	2	2	2	2	3
2014	1	2	3	2	2	2	3
2014	1	1	2	1	2	2	3
2014	1	2	2	2	1	1	2
2014	1	2	2	2	2	3	4
2014	1	2	2	1	2	2	3
2014	1	2	2	1	2	2	3
2014	1	2	3	2	3	2	2
2014	1	1	2	1	2	2	2
2014	1	2	1	1	1	1	2
2014	1	2	4	1	3	3	2
2014	1	1	2	1	2	2	3
2014	1	2	2	1	2	2	2
2014	1	1	1	1	1	1	4
2014	1	2	2	2	2	2	2
2014	1	2	3	1	2	2	3
2014	1	1	2	1	1	2	3
2014	1	2	2	2	2	2	3
2014	1	4	4	1	1	1	2
2014	1	2	2	2	2	1	1
2014	1	2	2	2	2	1	1
2014	1	1	2	1	2	2	3
2014	1	2	2	2	2	2	3
2014	1	2	2	1	1	2	2
2014	1	2	2	2	2	3	2
2014	1	2	2	2	1	2	2
2014	1	2	2	2	2	2	2
2014	1	1	2	1	3	2	2
2014	1	2	1	1	1	2	3
2014	1	2	2	2	2	2	2
2014	1	2	2	2	2	3	3
2014	1	1	1	1	1	2	2
2014	1	2	2	2	2	2	2
2014	1	2	2	1	1	2	2
2014	1	2	2	2	2	2	4
2014	1	2	2	2	2	2	4
2014	1	2	2	2	2	3	3
2014	1	2	2	2	2	2	2
2014	1	2	2	1	2	2	1
2014	1	2	2	1	1	1	2
2014	1	1	1	1	1	2	2
2014	1	2	1	1	1	1	3
2014	1	1	1	1	1	1	2
2014	1	2	2	2	1	2	1
2014	1	3	2	3	2	3	3
2014	1	1	2	1	1	1	1
2014	1	2	2	2	3	2	2
2014	1	2	2	2	2	2	2
2014	1	2	2	2	2	2	3
2014	1	2	2	2	2	2	2
2014	1	1	2	1	1	2	3
2014	1	2	1	1	1	2	2
2014	1	2	3	1	2	2	3
2014	1	2	3	1	2	2	2
2014	1	2	2	2	3	2	2
2014	1	2	1	2	2	2	3
2014	1	3	1	4	2	4	2
2014	1	1	2	1	2	2	2
2014	1	2	2	2	2	2	2
2014	1	2	2	1	2	2	4
2014	1	2	2	2	3	2	4
2014	1	2	2	2	2	2	2
2014	1	1	1	1	1	2	3
2014	1	2	1	1	1	1	1
2014	1	2	2	2	2	2	2
2014	1	1	2	1	2	2	2
2014	1	2	2	2	2	3	4
2014	1	2	2	2	2	3	3
2014	1	2	2	1	3	2	3
2014	1	2	2	2	2	2	2
2014	1	2	3	1	2	2	3
2014	1	2	2	1	2	2	2
2014	1	2	2	2	2	2	3
2014	1	2	2	2	1	2	2
2014	1	2	2	1	2	1	2
2014	1	2	1	2	1	2	2
2014	1	2	2	2	2	2	2
2014	1	2	2	1	2	2	2
2014	1	2	2	2	2	3	3
2014	1	1	3	2	2	2	2
2014	1	2	2	2	2	1	2
2014	1	2	2	2	2	2	1
2014	1	2	2	2	2	2	1
2014	1	1	2	1	1	1	1
2014	1	3	2	1	2	3	4
2014	1	2	2	2	2	2	3
2014	1	1	2	1	2	1	2
2014	1	2	1	1	1	1	1
2014	1	1	2	1	2	2	3
2014	1	2	2	2	2	2	2
2014	1	2	2	2	2	2	2
2014	1	3	2	3	4	4	3
2014	1	2	1	2	1	2	2
2014	1	1	2	1	2	2	2
2014	1	2	2	1	1	2	1
2014	1	1	2	1	1	2	2
2014	1	2	2	1	2	2	3
2014	1	1	2	1	2	1	2
2014	1	2	2	2	2	2	2
2014	1	2	2	1	2	2	2
2014	1	1	2	1	2	2	1
2014	1	2	2	2	2	2	3
2014	1	2	2	2	2	3	3
2014	1	2	2	1	2	2	3
2014	1	2	3	1	2	2	2
2014	1	2	2	1	2	2	3
2014	1	2	1	2	2	1	1
2014	1	2	2	1	2	2	2
2014	1	2	3	2	2	2	3
2014	1	2	2	2	2	3	2
2014	1	2	2	1	2	2	2
2014	1	2	2	2	2	2	3
2014	1	2	2	2	2	2	2
2014	1	2	2	2	1	2	2
2014	1	2	3	1	2	2	2
2014	1	2	2	2	2	2	2
2014	1	1	1	1	1	1	1
2014	1	1	1	1	2	2	2
2014	1	2	2	2	2	2	2
2014	1	2	2	2	2	2	2
2014	1	2	2	1	1	2	3
2014	1	2	2	2	1	2	2
2014	1	2	2	2	2	2	2
2014	1	1	2	1	2	2	2
2014	1	2	2	2	1	1	1
2014	1	3	3	2	1	2	2
2014	1	1	1	1	1	2	2
2014	1	2	2	2	2	2	4
2014	1	3	2	1	2	2	3
2014	1	2	2	2	2	3	3
2014	1	2	2	2	2	1	2
2014	1	2	2	2	3	2	4
2014	1	1	2	1	1	1	1
2014	1	2	2	2	2	2	2
2014	1	1	1	1	2	1	2
2014	1	2	2	2	2	2	3
2014	1	2	4	2	2	2	3
2014	1	2	2	1	2	1	2
2014	1	2	3	2	2	2	3
2014	1	1	1	2	2	4	3
2014	1	2	3	2	3	2	3
2014	1	2	2	2	2	1	2
2014	1	2	2	2	2	2	1
2014	1	1	1	1	1	2	2
2014	1	2	2	1	2	2	3
2014	1	2	1	2	2	3	2
2014	1	1	1	1	1	2	2
2014	1	2	2	2	2	2	2
2014	1	2	2	2	1	2	2
2014	1	2	2	2	2	2	2
2014	1	3	3	2	2	3	3
2014	1	2	2	2	2	3	2
2014	1	2	2	2	3	2	2
2014	1	1	1	2	1	2	2
2014	1	1	2	1	1	1	1
2014	1	2	2	2	2	2	2
2014	1	2	2	1	2	2	2
2014	1	2	2	2	1	2	2
2014	1	2	2	2	1	2	3
2014	1	2	2	1	2	2	3
2014	1	2	2	1	2	2	3
2014	1	2	2	2	2	1	2
2014	1	2	2	2	2	2	2
2014	1	2	2	2	2	3	2
2014	1	2	2	2	2	2	2
2014	1	2	2	2	1	2	1
2014	1	2	3	1	1	3	2
2014	1	1	2	1	2	2	2
2014	1	2	2	2	1	2	3
2014	1	2	2	2	3	2	2
2014	1	2	2	2	2	2	2
2014	1	1	2	1	2	1	2
2014	1	1	2	1	2	2	2
2014	1	2	2	2	3	2	3
2014	1	1	1	1	2	2	2
2014	1	2	1	1	2	2	2
2014	1	2	2	2	3	2	3
2014	1	2	2	2	2	2	3
2014	1	2	2	2	2	2	2
2014	1	2	2	1	2	2	2
2014	1	2	2	1	2	2	2
2014	1	2	3	2	2	2	2
2014	1	2	2	2	2	2	2
2014	1	2	2	1	2	2	2
2014	1	2	2	2	2	2	2
2014	1	2	3	2	2	3	3
2014	1	2	2	1	2	2	3
2014	1	2	2	1	2	2	1
2014	1	2	2	2	2	2	2
2014	1	2	2	1	2	2	2
2014	1	2	2	1	2	2	3
2014	1	2	2	2	2	2	2
2014	1	2	2	2	2	2	3
2014	1	2	2	1	1	3	4
2014	1	2	2	1	2	1	1
2014	1	1	2	1	2	1	2
2014	1	2	2	2	2	2	3
2014	1	2	2	1	2	2	2
2014	1	2	1	2	2	2	2
2014	1	3	2	1	2	2	2
2014	1	2	2	2	2	3	3
2014	1	2	2	2	2	2	2
2014	1	2	1	1	1	2	2
2014	1	2	1	1	1	2	2
2014	1	2	2	2	3	2	1
2014	1	2	2	2	2	1	2
2014	1	2	2	2	2	1	3
2014	1	3	2	2	1	2	2
2014	1	2	2	1	2	1	2
2014	1	3	2	2	2	3	2
2014	1	2	2	2	2	2	2
2014	1	2	2	2	1	2	1
2014	1	1	1	1	1	2	1
2014	1	2	2	1	2	1	1
2014	1	2	2	2	2	3	2
2014	1	2	1	1	1	2	2
2014	1	2	2	2	2	2	2
2014	1	1	1	1	2	2	3
2014	1	2	2	2	2	2	3
2014	1	3	2	2	2	2	4
