# Supplementary material for: Benefits and challenges of incorporating citizen science into university education
Source: PLoS One. 2017 Nov 1;12(11):e0186285. doi: 10.1371/journal.pone.0186285 (PMC5665417; doi:10.1371/journal.pone.0186285)
Supplement: S2 Data — (XLSX) [file pone.0186285.s004.xlsx]

## Sheet: Assignment Advantages
Count	Year	What were the main advantages of collecting or entering data for ClimateWatch?
1	2014	Introducing us to citizen science and opening the door for future opportunity as citizen scientists.
2	2014	being able to identify where species are found
3	2014	Being more aware of surroundings and making the effort to go for walks.
4	2014	Actually noticing the location of different species that are so near me
5	2014	It made me more aware of the environment.
6	2014	It makes you aware of the species present in our daily life
7	2014	A sense that I am having an impact on research now, without needing to have completed my degree yet.
8	2014	instructions are clear and easy.
9	2014	It improved my spatial awareness (i paid more attention to the creatures and plants around me)
10	2014	being more aware of our beautiful environment
11	2014	I was able to conslidate my knowledge and have a greater appreciation of biology in action by recognising the world around me as amazing.
12	2014	Learning about the processes and gaining knowledge of how citizen scientists can aid professional scientists
13	2014	Aware of species presence
14	2014	Getting to know local species
15	2014	It was an easy application to use with simple instructions on how to record an observation.
16	2014	The feeling of contributing to scientific research.
17	2014	Learning about new species.
18	2014	Becoming familiar with different species and phenophases.
19	2014	This data will be useful for Climate scientist and phonologists
20	2014	Convenience and useful map feature.
21	2014	Made me aware of the many behoaviours displayed in many different speices
22	2014	I took more notice of the species around me in my neighbourhood, and contributed to other people's research.
23	2014	It was relatively clear and simple
24	2014	It was enjoyable
25	2014	Increasing knowledge of species
26	2014	Free data for scientists
27	2014	Can be use as data for research on the speices
28	2014	To get more approach to the nature
29	2014	The website is easy to use.
30	2014	Understanding the system for the assignment
31	2014	Becoming more aware of Australian biodiversity
32	2014	It helped collect data for research
33	2014	Fun, interesting, easy
34	2014	When you are unable to sight the species yourself, and helping others with the same.
35	2014	basic information about species
36	2014	learning about species
37	2014	Leaning what species were found in the area
38	2014	i get to know more species
39	2014	Helps in learning species names and phenotypes
40	2014	Citizen scientists realize importance of different phases in the life of flora and fauna.
41	2014	Being able to identify different species.
42	2014	Quick, efficient way
43	2014	Being able to use the application and only having to record simple observations
44	2014	knwoing your data would be used in scientific research
45	2014	Appreciating the diversity of species
46	2014	learning more about CW species and being aware of their phenophase
47	2014	Learning about native species in their own habitats
48	2014	was enabled to contribute to ClimateWatch data
49	2014	it was easy to follow and easy to enter
50	2014	I started to notice more plants and animals around me even if they weren't the indicator species on ClimateWatch
51	2014	Comforting to know that this spices are still alive today, regardless of mass man-made nature-distructive acts
52	2014	It helps science
53	2014	The phone app was useful.
54	2014	I became to carefully observe the environment around me.
55	2014	Discovering species I did not know existed in my area.
56	2014	made me assess the phenophases of species in my immediate environment
57	2014	Being able to to contribute to citizen science data for species, learning about citizen science
58	2014	became more observant.
59	2014	Easy to operate.
60	2014	Learning about and being more aware of different species.
61	2014	easily done and made you feel like a part of something
62	2014	Went to places I may not usually go to; became more aware of the presence of species and taught me a bit about recognising plants
63	2014	was on the look out for species constantly, opened my eyes up to the amount of plant and animal activity there really is
64	2014	Got to know more about particular plant species and their phenotypes, and became more aware of biological diversity in my environment.
65	2014	knowing scientific names of the species
66	2014	Learning more about native species
67	2014	learning more about which species are endemic to australia and learning specific names of plants and animals
68	2014	made me more aware of my surroundings and the flora in it.
69	2014	Easy access to information via the phone app
70	2014	Learning about different species around me
71	2014	I took more notice of the species around me
72	2014	can get a wider knowledge of how that species interact with climate
73	2014	so in the future, scientists can see if there has been any changes in the distribution of the plant over time
74	2014	Awareness of the plant life around my suburb
75	2014	It was easy to do
76	2014	Lots of data nationally
77	2014	Learn more about Australian species
78	2014	It made me notice the species in my suburb more
79	2014	more data for scientists
80	2014	Allows more data collection by many individuals instead of a few scientists. Allows collaboration between citizen scientists and scientists. Allows citizen scientists to have a better understanding of the environment and educates them on the conservation message.
81	2014	Being outdoors observing nature and making useful contributions to scientific research.
82	2014	Knowing that it could help scientists
83	2014	I have the chance to actually interact more with the environment.
84	2014	Scientisits may be able to use this data
85	2014	Allowed me to notice species i never ususally did
86	2014	Observe the species on field
87	2014	Improving my knowledge & awareness
88	2014	Forced me to look out for different species and learn more about the types of species we have in Australia
89	2014	Adding to a fast growing database of records. Familiarising myself with new species.
90	2014	While entering data for ClimateWatch, we got marks but at the same time we are helping scientists understand about climate change
91	2014	Its quick and easy.
92	2014	By submitting useful observation in climate watch we can help scientists In Australia better understand our natural environment.
93	2014	assessment marks
94	2014	Aware of animal behaviour
95	2014	made me more aware of the species present around me and also interpreting data
96	2014	it was quick, easy, and simple to do. it was also interesting to observe indicator species and their behaviours/phenophases
97	2014	Awareness of species, contribution of data to research
98	2014	Gaining conservation awareness
99	2014	It made you look more clearly at the behaviour and the details of the species.
100	2014	understanding the impact of climate change on environment and species.
101	2014	More aware of plants and animals and their behaviour according to seasons, get to know exact locations of certain plants and animals
102	2014	It's pretty straightforward.
103	2014	entering data was really easy with the mobile App.
104	2014	I had a reason to use the app.
105	2014	It teaches me to identify the many types of indicator species
106	2014	to learn about species
107	2014	Australia wide
108	2014	I learned to pay attention to seasonal changes in species
109	2014	Observing animals when i visited parks
110	2014	Helpful for my understanding of the species that are present near where I live.
111	2014	feeling involved in the scientific process and learning a bit more about the Australia biodiversity. Also its really good hands-on experience.
112	2014	Its interesting
113	2014	Helping actual scientists by playing a small part in a larger project.
114	2014	I learn't a lot from my findings.
115	2014	Large pool of sightings
116	2014	It was fun.
117	2014	The main advantage was that the program was easy to use which made it quick and easy for me to enter in data
118	2014	Being able to help a scientist with their research
119	2014	easy to use
120	2014	Very easy to use and analyse
121	2014	Many phenotypes and behaviours were allowed to be recorded
122	2014	Got to look at what species are in the environment surrounding me, particularly at home at Herdsman Lake
123	2014	Provided different options for you to choose from instead of figuring it out yourself.
124	2014	you can doing it anywhere
125	2014	Getting to know local species and their behavioural traits
126	2014	Easy to collect
127	2014	My awareness & data collection for scientists
128	2014	Get to know important behaviour of species
129	2014	Living next to a park was a big advantage for finding birds.
130	2014	Gain good understanding
131	2014	Learned the scientific names of species
132	2014	awareness
133	2014	Act as a reference to examine the effects of climate change
134	2014	Understanding the local environment.
135	2014	Awareness of the enivronment
136	2014	become aware of those species that will be affected by climate change- puts climate change in perspective
137	2014	it was very quick and easy to do
138	2014	It forced me to consider the species around me, especially in my own backyard.
139	2014	Noticing different plants and analysing their phenophases in everyday life
140	2014	I took more notice to the environment that surrounds me
141	2014	awareness for climate changes
142	2014	Learning how data collected by citizens can be useful for scientific research
143	2014	Had to observe and take note of the environment more throughly
144	2014	it will be used for research
145	2014	Assisting in widespread data collection for studies and noticing nature more
146	2014	Motivations that my sightings might be useful for scientific studies.
147	2014	Learning the importance of citizen scientists.
148	2014	It was quick and easy to do
149	2014	being more observent and knowledgeable of my beautiful natural surroundings
150	2014	Being aware of the plants and animals around you all the time and seeing if you can make a good sighting
151	2014	The satisfaction of contributing to a scientific database. Also, having an excuse to go for walks in the park
152	2014	More data
153	2014	easy to use phone app to record sightings
154	2014	Learning about the phenophases of different species.
155	2014	Learning scientific names
156	2014	It made me take notice of the different species around me that I wouldn't have otherwise thought about
157	2014	An increase scope of flora and fauna in Australia due to a large collection of data.
158	2014	Provide sufficient data for research
159	2014	It felt like I was contributing towards something bigger.
160	2014	It allows scientists to gather data from all over many areas of Australia. It allows them to have a wide range rather than a concentrated area for research of a particular species.
161	2014	It is easy and convenient and can be done at any time and almost anywhere.
162	2014	I felt like I was contributing to climate change research. I was able to find species I hadn't heard of before and get to know their phenophases/behaviours.
163	2014	Learning more about the indicator species
164	2014	More data in a smaller amount of time (around Australia) for ClimateWatch.
165	2014	Wide range of data can be collected
166	2014	becoming more aware of the different species in various areas
167	2014	It was easy to do?
168	2014	The feeling of satisfaction, and knowing that I was helping actual research by participating in citizen science.
169	2014	easy to make sightings
170	2014	understanding a species distribution more clearly
171	2014	being more receptive to my surroundings
172	2014	I learnt about new species and species behaviours
173	2014	A reason to go and try walks in new places
174	2014	It got me involved with the species around the area I live
175	2014	Greater awareness of species presence in my areas
176	2014	It was very simple
177	2014	Easy to use
178	2014	I became more aware of my surroundings
179	2014	I don't know
180	2014	data may be beneficial to others studying climate watch species
181	2014	It was a practical way to learn about phenophases and application of our biological knowledge.
182	2014	That it can be done anywhere at any time
183	2014	Feeling like i've helped, even the tiniest bit towards ClimateWatch's goal
184	2014	Learnt more about the effects of climate change on familiar species
185	2014	It was easy to operate and the data was comprehendible
186	2014	Got me engaged with my surrounding area and environment and made me realise how much natural vegetation can be found in a suburban area
187	2014	Seeing the effects of climate change
188	2014	You get to start looking at your species critically which develops your critical think in other fields as well
189	2014	Helping in contributing data towards scientists' research
190	2014	Get to study nature
191	2014	Providing more information on species, making the citizen scientists more aware of species and their behaviour and
192	2014	Learning about more species in the environment
193	2014	Notice particular behavior of a species at particular time.
194	2014	know more about the species
195	2014	Seasonal event timings
196	2014	Keep monitoring the species
197	2014	It's nice to know that I can help contribute to the scientific community
198	2014	Finding out names of species
199	2014	Making myself more aware of species presence, behaviour and interactions. Helping scientists in whatever way.
200	2014	recognising species outside of my regular sphere of interest
201	2014	it increases the amount of data available for scientists
202	2014	It gave me an insight into citizen science.
203	2014	makes data available for professional scientist
204	2014	Easy to enter and understand the process
205	2014	learning the correct way to record sightings
206	2014	environmental awareness, interesting,
207	2014	It allowed me to explore the idea of becoming a field scientist by allowing me to conduct research.
208	2014	I know that I am at least credible.
209	2014	I get to know more species that I didn't know
210	2014	Becoming aware of environment and how the species behave during certain times of the year. Also made me aware of the species present around my home and the small nature reserve nearby.
211	2014	they have a larger data base to help with future/current research projects.
212	2014	Field work
213	2014	Broader knowledge of species
214	2014	The chance to learn new species, it feels important and it made me leave my house.
215	2014	Awareness
216	2014	It was easy to use and create a sighting.
217	2014	Forcing me to leave my house for something other than uni or the prospect of food.
218	2014	understanding the process of data colleciton
219	2014	I am helping
220	2014	increased understanding of plant phenology
221	2014	awareness of species
222	2014	Participating in a project that is actually helping the environment
223	2014	identifying species behaviour
224	2014	public education
225	2014	Made me more aware of species that are located around the university and where i live
226	2014	I got to experience collecting scientific data and contribute my observations. I learnt more about endemic species in my area and the timing of their behaviours.
227	2014	learning the different phenophases of species
228	2014	it gave me interest in my environment
229	2014	More aware of how common indicator species are around me. Enabled me to correctly identify species without help
230	2014	It helped to increase my understanding of the native flora and fauna that I come across every day in my own backyard!
231	2014	You can help in scientific research
232	2014	understanding the different phases of the plants
233	2014	I got to get a better understanding of the natural environment.
234	2014	Becoming more environmentally aware
235	2014	Broad range of data
236	2014	I became more aware of the environment around me
237	2014	Getting to know new species and identifying different phenophases
238	2014	pay more attention to the natural environment
239	2014	made me more aware of my surroundings
240	2014	Leaned more about abundant species in my local area
241	2014	Developing an acknowledgement of the environment and species around me.
242	2014	It was good to haev one, easy spot where you could put all your data
243	2014	User friendly
244	2014	mobile app
245	2014	It was easy to identify species using the information given on the ClimateWatch website about each species.
246	2014	Helped me learn about what common species there are around my house and university.
247	2014	The fact that it is so easy to do on an everyday basis and makes you more aware of the organisms around you.
248	2014	Became more aware of the environment
249	2014	Allows scientists to track species without having to sight them themselves.
250	2014	The knowledge that the data could be used in future scientific experiments.
251	2014	Easy to collect due to app
252	2014	fun
253	2014	-
254	2014	knowing new species
255	2014	Time to appreciate natural environment
256	2014	learning about Perth's different flora and fauna
257	2014	bring more aware of the different species in my neighbourhood
258	2014	noticing the plants you walk past everyday
259	2014	learning about new species
260	2014	for species data
261	2014	it was fairly simple to do
262	2014	greater awareness of my environment
263	2014	It educates me on phenophase timing and may alert me to changes in the timing in the future
264	2014	observing new species in environments
265	2014	Becoming aware of the diversity of species that actually exist in the backyard
266	2014	Learning about the Phenophases
267	2014	Entering data the data itself was easy (especially with features such as the gps on the mobile application)
268	2014	Finishing the entries
269	2014	the data can be used to notice changes in populations
270	2014	Quick, easy
271	2014	Greater awareness of the species which surround me.
272	2014	Numerous records of species that can be used by researchers for population data
273	2014	Increasing my awareness of the natural environment surrounding me.
274	2014	plentiful data
275	2014	getting to learn more about the species
276	2014	become more aware
277	2014	Easy information
278	2014	help scientific studies
279	2014	easy to use interface
280	2014	Learning about different species
281	2014	fast and easy sightings
282	2014	lots of data
283	2014	helping the environment
284	2014	assisting in sightings for scientists to use the data for analysis for climate change patterns
285	2014	learning about new species
286	2014	Allowed me to observe more occurrences of wildlife in my neighbourhood and take note of what they were actually doing.
287	2014	Knowing the types of species in my area
288	2014	I learnt some species names
289	2014	Learning about trees and stuff
290	2014	more aware of the environment
291	2014	being more observant of my natural sightings, and being able to discern between species with similar phenotypes.
292	2014	Colleague bonding
293	2014	understanding what the species scietific names were
294	2014	You need to go outside
295	2014	scientests can use the data
296	2014	It provides more infomation for researchers in the future
297	2014	more available data
298	2014	Provides a lot of data from many individual sources
299	2014	gaining knowledge about these species
300	2014	adding to the knowledge of different phenophases, and climate changes impact on them.
301	2014	N/A
302	2014	it helps professional scientists, and researchers who don't have the time and money to go out themselves
303	2014	No comment
304	2014	getting out and exploring the environment. It really does make you more aware of species around you and the phenophases, in relation to the time of year etc. It was very handy having the App, which made it much easier to input data.
305	2014	large databases can be built
306	2014	Become more aware of environment
307	2014	forced me to actually look at different species of plants and recognise them
308	2014	I was made more aware of the species around me
309	2014	There is a larger amount of data
310	2014	became aware of surroundings
311	2014	It helps scientists gain a rough understanding of climate change across australia
312	2014	lots of data is collected
313	2014	The app was easy to use and accessible
314	2014	Getting to know more about Australian species
315	2014	Other young scientists can use this data
316	2014	Learning names of animals and plants
317	2014	helpful for future references
318	2014	becoming more aware of the presence of species
319	2014	Observing more species around
320	2014	Increasing data available for others use.
321	2014	Gain species knowledge
322	2014	It made me more aware of my surroundings
323	2014	Spending time amongst nature
324	2014	Increased my awareness of animal and plant species
325	2014	Greater source and range of data for analysis
326	2014	Adding more information to the database
327	2014	Lerning to identify different species
328	2014	To predict any changes in behaviours of species, due to climate change. Also, learnt more about the environment.
329	2014	Easy to navigate sighting submission page
330	2014	It makes your more interested in the enviroment and what is happeneing
331	2014	Easy to use
332	2014	More aware of the species in local areas
333	2014	More data samples to analyse during data analysis
334	2014	Gaining more awareness of enviromental isses and the environment ingeneral
335	2014	To know a little bit more about different and new species I never knew about
336	2014	knowledge of how fragile the environment is
337	2014	Increased my awareness of different species and their behaviours
338	2014	helping increase the data base for climatewatch
339	2014	Get to know more about species and the environment. Paid more attention to my surroundings.
340	2014	Allows a large range of data from all over the country to be recorded
341	2014	Big database
342	2014	Knowing that by doing something as simple as recording a sighting of a magpie could assist scientists in assessing larger issues
343	2014	Getting to know lots of different species names and what they look like
344	2014	An awareness of the environment.
345	2014	increase range of results
346	2014	Able to learn more about impact of climate change on species
347	2014	pay more attention to the effects of the changing climate
348	2014	assists with unit knowledge
349	2014	I learnt more about species and the names and behaviour of each of them. It also made me more aware of the environment around me.
350	2014	Helpful to scientist
351	2014	More information and data out there
352	2014	involving citizens
353	2014	experiencing different species
354	2014	facilitates the research of the scientists, allows you to keep track of what's happening to the species
355	2014	Relatively quick and easy. Good amount of info about species' to learn a bit more about them.
356	2014	Measuring the presence of natural factors as they occur in the wild such as phenophases.
357	2014	Contributed to understanding of climate change on plant and animal species
358	2014	It allows us to see where affected species are located and their phenophases and behaviours
359	2014	Being inroduced to noticing species phenophases and behaviours
360	2014	gave an insight into how hard it is to spot some animals
361	2014	Able to observe the environment and its inhabitants
362	2014	It got me involved with the environment around me, even just on our property and in my backyard. I wasn't as aware of the animals/wildlife there until I had to actually look and keep an eye out for them.
363	2014	Learning about new species of animals
364	2014	Knowing that my observations could be used for research purposes, and that I am contributing to science
365	2014	The wide range of species that were able to be covered
366	2014	it enabled me to be more aware of the environment
367	2014	Learning about new local species
368	2014	Makes you more aware of species in your surroundings
369	2014	understanding the different behaviors of different species at different times of the year
370	2014	observing and getting to know more about the phenophases of specific plants and animals
371	2014	I became more aware of the environment I live in
372	2014	viewing the different phenotypes
373	2014	Gaining awareness of local species
374	2014	Gathering more information on species around Crawley / Learning more about the species
375	2014	Made more aware of species
376	2014	Become aware of the changing biota
377	2014	it made me more aware of my surroundings and how they are changing
378	2014	Getting to be engaged with your local environment.
379	2014	it can assist scientists researching the certain the species
380	2014	Having contributed in the program.
381	2014	Made me realise how many different species were in my local area
382	2014	Be alert of species around me.
383	2014	being able to identify more local species
384	2014	helping people who need such data
385	2014	experience recording [data]
386	2014	The increased awareness of species
387	2014	Getting a base of information for study
388	2014	It made me observe my natural surroundings more carefully and learn to identify certain species
389	2014	Learn a new species
390	2014	Simple, interesting, educational
391	2014	knowledge of phenophases of the local flora and fauna in the region
392	2014	Became more familiar with the species around me. Wanted to know the names of the different plants, thus would look it up on the internet
393	2014	It is easier for the scientists working with CW to gather more information much easier.
394	2014	Noticing the types of species I live near
395	2014	Large data generated
396	2014	Learning about different species
397	2014	convinent
398	2014	Keeping track of sightings
399	2014	seeing how different species were located in different areas
400	2014	could be done at UWA where there is an established trail.
401	2014	Learning about plant and animal species
402	2014	You become more aware of the species in the surrounding environment
403	2014	provide information for scientists
404	2014	learning about distribution, phenophases and scientific names of species from the information provided on CW website
405	2014	Can get a large database
406	2014	It was simple
407	2014	Learnt about the variety of species in different areas
408	2014	easy to know what to look for
409	2014	Get to know your environment and species
410	2014	becoming more aware of the environment and the species that surround me and getting to spend time outside of the classroom engaging with the environment and observing species
411	2014	learning new species
412	2014	A chance to get out, and learning the process by which we got our data for our cygnus articles.
413	2014	getting to observe animals and go for nature walks
414	2014	It provides an insight into the relationship between different species and the climate
415	2014	I got to go around taking pictures
416	2014	Being outside and experiencing fresh air :)
417	2014	Being aware of species' interaction with the environment
418	2014	Introduced me to new species
419	2014	It made me far more aware of the wildlife around me everyday.
420	2014	Widespread data is collected
421	2014	new perspective on animal and plant behavour
422	2014	Knowing more species
423	2014	Free marks
424	2014	Becoming more aware of animal bahaviour.
425	2014	Learninh about the different plants
426	2014	Becoming more aware of particular species in your area and their habits.
427	2014	it is quick and easy to gather wide spread data about species
428	2014	increased awareness
429	2014	It was nice to be able to do work for University that did not require to sit behind a desk or in front of a computer. It was fun and I got to see lots of species and become more aware of them in their environment.
430	2014	it gives a larger data set to draw from
431	2014	Gaining more knowledge about Australian organisms
432	2014	Contributing to a body of knowledge
433	2014	give a broad area of study
434	2014	Learnt more about different phenophases
435	2014	If more and more people join this program, scientific data can be collected more easily.
436	2014	it was fun too seek out particular species
437	2014	the data can be large enough
438	2014	Enables a great collection of data to be generated on a species, in a short amount of time.
439	2014	Larger data set
440	2014	so scientist have a rough idea where animals or plants are
441	2014	none
442	2014	Showed me more types of animals and plants
443	2014	Seeing how climatewatch's predictions on the impact of climate change manifested
444	2014	More aware for sheer number of species in Perth
445	2014	knowing the species
446	2014	learning the habitats and behaviours of species
447	2014	more knowledge on species
448	2014	Understanding the different phenophases and seasonality of them
449	2014	provides a large data base for scientists that does not require large use of scientific resources
450	2014	Learn more about the environment
451	2014	It made me more aware of different species and the times that they are around
452	2014	recording change
453	2014	help in the aid of science. Open our minds to see whats out there, and give us a bit of a taste to what its like to be a biologist in the future
454	2014	Monitor the impact of climate change on the environment. Learn more about the world around you, and notice more things.
455	2014	knowing more species
456	2014	Learn about different species
457	2014	its easy
458	2014	Citizens become more aware of their environment
459	2014	Easy marks.
460	2014	being actively engaged with the environment. hunting around the place looking for various plants and animals. felt like something was actually being done.
461	2014	getting to know the species
462	2014	Becoming more aware of our immediate environment, actively looking for species.
463	2014	Notice species around us.
464	2014	Made me fully appreciate the wildlife around me
465	2014	Got more engaged with science. Somewhat helped scientific researches.
466	2014	more observant of the environment around you
467	2014	Learning
468	2014	An increased awareness of the natural world.
469	2014	I became more observant of my local flora and fauna. It also made me directly experience the strengths and weaknesses of citizen science.
470	2014	contributing meant that the data sets for certain species weren't vague and unreliable at best.
471	2014	familiarising your self with various species
472	2014	Practical work in studying the phenology, and habitat of species
473	2014	Becoming more aware of the environment
474	2014	Contributing to citizen science
475	2014	You develop a greater appreciation of nature and the environment around you
476	2014	contributing to science
477	2014	to make it easier to detect a pattern of change in each of the species recorded
478	2014	Reliable data set
479	2014	I love the outdoors and exploring, but ClimateWatch opened my eyes to a whole new thing. Before taking part inn climate watch, i would not notice anything to do with the plant and animal that lived around me and what went on with them. But now, every time I'm outside, i see myself taking much more notice about what type of other life is around me and their behaviour.
480	2014	It made me appreciate the changes in the appearances and behaviours of plants and animals over time
481	2014	Learning the names of species
482	2014	more aware of natural environment
483	2014	Saw swans acting weird
484	2014	It made me more alert as to the presence and behaviour/phenology of certain species around me. In particular, I paid more attention to birds and trees.
485	2014	made me take notice of the plants and animals around me
486	2013	afd
487	2013	asd
488	2013	asdf
489	2013	To be able to take notice of species behaviours and flowering times of plants
490	2013	Helps to understand a species phenology
491	2013	It gives a wider spread of data absolutely free of charge for scientists to then use
492	2013	It can sometimes help professional scientists in their observations.
493	2013	identify changes in phenology and distribution of different species
494	2013	fast and easy to do
495	2013	it allows for large data sample, thus more conclusions on the effects of climate change on organisms in Australia.
496	2013	help scientists with their research
497	2013	Feeling like a part of a scientific program
498	2013	identifying different species that i've never heard of before
499	2013	learning about different species- eg. timing of their seasonal events
500	2013	Learning about species
501	2013	More data for scientists
502	2013	Knowing about the species and their different behaviours
503	2013	It will provide scientists important data about climate change
504	2013	Nation wide information
505	2013	allow information to be collected over a much broader area and a lot more sightings to be recorded.
506	2013	The i phone app made it really easy to make observations. I became aware of a greater range of species native and introduced because of climate watch and its readily available information.
507	2013	to build a database
508	2013	I learnt how to identify a number of new species i wouldn't have previously known the names of.
509	2013	Helped me learn about indicator species around me
510	2013	Got out into nature
511	2013	some tips and background information for each species were given, which helped to identify the species
512	2013	easy to enter data
513	2013	Learning about phenophases etc.
514	2013	Can see how phenological changes occur as a result of climate change
515	2013	It was easy to record and submit information.
516	2013	Assisted my in university.
517	2013	it was simple and easy to do
518	2013	easy layout, easy to follow, species easy to indicate
519	2013	Knowing how species behave
520	2013	develop knowledge of animal behaviour
521	2013	Increased awareness of the species around me and ability to use an app on my phone to get exact co-ordinates
522	2013	Encourages observations
523	2013	It helped me understand the journal project more
524	2013	Recieving marks for Biol1130 course
525	2013	allowed us to know where the species is and how it is distributes and how it breeds throughout the year.
526	2013	Learnt species names
527	2013	Learning about the presence of different species around my home and in parks close to my home
528	2013	Knowing about phenology
529	2013	learning about new species and their behavioural characteristics
530	2013	easy to locate where observation was made
531	2013	Help out science
532	2013	the common species easily identified
533	2013	if it is correct observations, changes in timing of seasonal event and habitats can be discovered
534	2013	For use by actual scientists
535	2013	We got the opportunity to engage in useful activities and have a better understanding and knowledge of Australia's plants and animals.
536	2013	We as citizens are able to contirbute to the data collection. Collecting the data made me much more aware of the diversity in the world around me.
537	2013	It made me actually look at the tree to see any seed pods, ect.
538	2013	The knowledge that your small contribution can be used in scientific research.
539	2013	it was a simple process that allowed me to engage with the surrounding fauna and flora
540	2013	realising connection between phenophase and climate change
541	2013	Being aware of animals and plant behaviour
542	2013	It was rewarding and it was very interesting.
543	2013	Education
544	2013	I became more aware of the types of plants and animals around me
545	2013	easy to use
546	2013	collecting and entering data made me more observant and aware of the environment around me.
547	2013	Science reseach
548	2013	Increase my knowledge on species
549	2013	It's very easy to input your data into ClimateWatch
550	2013	Can be done on a large scale for free
551	2013	More awareness of seasonality in behaviour; recognizing indicator species
552	2013	can be used as data to observe species for scientists
553	2013	i was able to find out more about the distribution, behaviour and presence of particular types of species.
554	2013	Can use the data to analyse the phenophases of certain species
555	2013	providing researchers with more information
556	2013	further researches
557	2013	Being more aware about specific behaviours of organisms.
558	2013	Easy to use, contains a lot of information on species
559	2013	Building my knowledge of species.
560	2013	It allowed me to learn more about my surrounding environment
561	2013	Understanding the raw effects of climate change on a species
562	2013	Allow data to be used in studies
563	2013	It can give you a better understanding of the phenology if the species in your area
564	2013	Learning about species I had never noticed before
565	2013	Better awareness of species' presence
566	2013	It made me look out for species more often
567	2013	it forced me to pay more attenton to nature
568	2013	more aware of plants and animals in suburban environments
569	2013	The main advantage of citizens collecting and entering data for ClimateWatch are that large data sets are produced in the same amount of time that it would take one scientist, years to produce
570	2013	Understanding my surroundings more
571	2013	No advantages
572	2013	It assists qualified scientists to understand the distributive and phenological impacts of climate change on Australian native species.
573	2013	noticing species in my neighbourhood
574	2013	I feel I'm making a small impact on saving animals and plants from the ill effects of climate change. This is very rewarding.
575	2013	You keep a look out for the species and therefore you become more aware of the environment around you.
576	2013	It produces a large amount of raw data.
577	2013	Educated myself, gives other people from ClimateWatch some knowledge about the bird
578	2013	its quick and easy to do it.
579	2013	Felt involved, more aware whats happening in environment
580	2013	Mass data collection
581	2013	Becoming more vigilant about the different species around me.
582	2013	It provided me with the experience of what it is like to be a citizen scientist and helped me learn more about the common species living around the UWA campus as well as other areas.
583	2013	Good excuse to get out, a good way to be attentive to what's around.
584	2013	Education
585	2013	Participating in a scientific study on wildlife and fauna.
586	2013	Learn about new species
587	2013	The data may be of some use in the future
588	2013	got me to stop and look around and enjoy my surroundings
589	2013	It increased my awareness of the species in my environment
590	2013	Becoming more aware of seasonal behaviour and phenology
591	2013	There are a large amount of data that could be used for research
592	2013	Made me more aware in general of organisms in my everyday surroundings
593	2013	It was an easy way to observe and learn about different species and their phenology
594	2013	feel like you are contributing to research of species
595	2013	Learning more about individual species
596	2013	Being more aware of my surroundings
597	2013	It was interesting having to figure out which species of bird or plant I was actually looking at and also learning the scientific names for many species.
598	2013	Being able to identify species.
599	2013	learning more bird names, looking on the trail guides and seeing what I could find living near me
600	2013	made me more engaged with the environment
601	2013	to see how many of the same species occurred in the same area each day
602	2013	tracking species
603	2013	Made me pay more attention to animals around me
604	2013	Learning and being able to recognise new species I saw before but didn't know the name of
605	2013	wasting time
606	2013	its interesting
607	2013	Learnt about species I didn't previously know about.
608	2013	the way the website was set out allowed easy recording
609	2013	Being able to identify species, useful for making more observations.
610	2013	Gain appreciation of the diversity around us.
611	2013	The method was fairly simple and easy to understand. You just needed to fill in all of the boxes.
612	2013	It allows a wide scope of data to be obtained for a species
613	2013	Easy to submit an observation
614	2013	i get marks in uni
615	2013	helping a greater cause and getting marks for uni
616	2013	i was able to learn the names and behaviour of several species that i didn't know previously.
617	2013	I became more aware of the species in my local area and changes that I could observe just by being more engaged when walking past the trees every day
618	2013	It was easy and helpfull. I live near grassland
619	2013	allows informtion for scientists doing research on particular species
620	2013	Public awareness.
621	2013	Website very easy to use
622	2013	Contibuting to scientific research
623	2013	I was amazed by the variety of species, particularly plants and birds, that live so close to my home that I previously have hardly noticed.
624	2013	Becoming more aware of species present in my area
625	2013	To observe the environment and changes in the environment around us.
626	2013	none
627	2013	learning different species behaviour
628	2013	getting to know more species
629	2013	to get information for species.
630	2013	Iphone app, simple and easy
631	2013	Contributing to scientific research, understanding citizen science projects
632	2013	It enriched my knowledge of my surroundings
633	2013	passing the biology unit; helps gage an approximate locality/phenophase for species
634	2013	Knowing that these data will be used by scientist for research makes me feel useful.
635	2013	Gaining a better understanding of the species
636	2013	knowing that I am contributing for analyses by scientist
637	2013	greater observance of species behaviour
638	2013	Learnt about the phenology of plants and animals
639	2013	have the opportunity to observe more detail in certain species
640	2013	Contributing to scientific research
641	2013	Became more in tune with the environment.
642	2013	Getting in touch with nature and it's behaviours
643	2013	Seeing some phenology for real
644	2013	I knew i was contributing info to someone somewhere :)
645	2013	understanding the process
646	2013	Understanding your local environment
647	2013	Learning sientific names of more species
648	2013	Got to get out in the community and notice things that i would usually overlook
649	2013	Seeing different environments
650	2013	An advantage of collecting data was that i became more aware of the different species in my local area. I can now recognize and name different species of trees which I couldn't do before.
651	2013	Contributing to science
652	2013	Behaviour collaboration and identifying trends.
653	2013	allow professional scientists to analyse data and track distribution/emergence of different species.
654	2013	More data samples
655	2013	made a more conscious effort to be aware of the environment around me and exhibited behaviours
656	2013	knowing where certain species are located
657	2013	made you actually observe them, not just walk by without noticing them as normal
658	2013	Spending more time in natural areas and learning about various plants and animals.
659	2013	more data
660	2013	Help in the research.
661	2013	Knowing that the data was reliable
662	2013	Learning about different species
663	2013	To help in scientific research.
664	2013	Getting to know the different species
665	2013	made me appreciate nature
666	2013	Easy marks
667	2013	quick and easy
668	2013	Contributing to a good cause
669	2013	citizen involvement and awareness
670	2013	iPhone application made entering data very easy.
671	2013	It has made me more aware of the different species around me and their behaviour
672	2013	Feeling apart of the scientific community and assist in further studies that use the data
673	2013	Builds up a database to draw information from
674	2013	Felt part of something bigger
675	2013	recognition of the presence and identification of a species is satisfying
676	2013	learning about species
677	2013	Made me more aware of species behaviour
678	2013	Pass my biology unit (UWA)
679	2013	Awareness of the environment, and learning some Australian species
680	2013	Gaining greater awareness of phenophases of species
681	2013	I became more aware of the environment and species around me.
682	2013	The main advantages were probably noticing organisms and their behaviour far more than you usually would!
683	2013	helping
684	2013	I was able to appreciate the local wildlife.
685	2013	Becoming more aware of the phenology of different species
686	2013	A basic data entering structure exists
687	2013	Awareness of environment/surroundings
688	2013	A better understanding of species phenology
689	2013	Learning to recognise a variety of species
690	2013	When outside being more in touch with nature, I am more aware, alert and interested in my surroundings always searching for flora and fauna species.
691	2013	Becoming more aware of what is around me in terms of the environment.
692	2013	There is already a large database to add to
693	2013	Fast and convenient
694	2013	Increased awareness of species local to my area and that they have distinct phenophases
695	2013	Helped write article, learn about different species and their phenological behaviours
696	2013	Helping professional scientists to determine the effects of climate change on indicator species.
697	2013	Awareness of nature and contribution to research.
698	2013	Made me more aware of the environment
699	2013	Learning about the different species and how they're affected by climate change
700	2013	It was fun
701	2013	awareness
702	2013	none
703	2013	Generated understanding of what it is like to be a citizen scientist, which put perspective on the discussion in my journal article.
704	2013	it is easy
705	2013	future information for others to use
706	2013	seeing how difficult it is the conduct accurate research
707	2013	Being more observant of phenological changes over the seasons
708	2013	The things I see daily can help reseach
709	2013	Noticing that there are more species around the city than i thought
710	2013	To understand the phenological events of different species
711	2013	It expanded the database
712	2013	getting out in nature and becoming aware of how species change with seasons
713	2013	outside for study, yeeeew
714	2013	Looking at frogs
715	2013	It was possible to observe the behaviour of many different species
716	2013	To get to know more species and their seasonal events
717	2013	Becoming aware of the unique environmental surroundings and the accompanying flora and fauna.
718	2013	It was an easy, user friendly interface
719	2013	awareness
720	2013	easy to enter data
721	2013	Seeing the different species and knowing what they are
722	2013	I could participate in scientific research.
723	2013	Helps scientists as they are unable to collect enough data by themselves
724	2013	Becoming more aware about the effects of climatic changes
725	2013	It's easy accessibility and simplicity.
726	2013	Easy
727	2013	I found that i was paying more attention to plants and animals in the environment
728	2013	It was quite easy to use and it made me more aware of the behaviours of animals.
729	2013	helps others
730	2013	Having a smart phone
731	2013	Intro to being A citizen scientist
732	2013	Learning new species names
733	2013	ease of use with iphone app
734	2013	being able to identify different plants
735	2013	Know more species
736	2013	get to know more species
737	2013	Can collect large data sets over large distances with very little work for the scientist requiring the data.
738	2013	I was a good assessment that can be done gradually without the stress of right and wrong aswers
739	2013	Mobile app
740	2013	Interesting
741	2013	d
742	2013	I think it would be a good hobby to watch an individual species member, rather than to seek out many different species.
743	2013	Went out of my way to find out the type of species I heard or saw
744	2013	It made me more aware of the behaviours of different species.
745	2013	Gathering datasets
746	2013	learning about new species and their activities
747	2013	getting to know new species
748	2013	Convenience, ease
749	2013	i got very fit walking around the whole UWA campus trying to find everything
750	2013	Awareness of phenology changes
751	2013	I don't understand this question
752	2013	It was quick and easy
753	2013	being able to observe the environment in a slightly more scientific way
754	2013	It allows for teh development of a greater appreciation for where datasets come from, and made me more aware of the various beneifts and potential unreliabilities of citizen science data, which put into perspective the citizen science datasets used in the journal project.
755	2013	More data collected, over a greater geographical range
756	2013	Ease
757	2013	The mobile application made it very convenient.
758	2013	Being able to physically observe a species behaviour and also being able to contribute to future groundbreaking research feels good.
759	2013	learning about different species
760	2013	Pay more attention to surrounding fauna/flora
761	2013	It made me aware of the environments and the surrounding
762	2013	Not sure
763	2013	Becoming more aware and conscious of surrounding flora and fauna
764	2013	You learn that there is life everywhere you look.
765	2013	More aware of environment around me.
766	2013	They will make the datasets more reliable and extensive.
767	2013	Gets you involved, meaning you become more connected with these programs and the environment itself.
768	2013	Convenience: able to access on phone at place of sighting
769	2013	feeling like you are doing a part in science.
770	2013	Knowledge you get from it
771	2013	To help scientific research
772	2013	recognising species behaviour
773	2013	made me more aware of native Australian Species present in urban areas of perth
774	2013	Species distribution can be tracked
775	2013	I paid attention to alot of other species and there activity, than i would have before.
776	2013	Knowing about various species
777	2013	Clear and simple to enter the data
778	2013	helping gather information for scientists
779	2013	It made me go out into the environment and spend time outside. When I did go out, I was aware of the environment and the fauna and flora around me and I recognised them and were able to record their data because of it. This suggests ClimateWatch can spread the awareness of climate change while gathering data over a widespread area in a shorter amount of time.
780	2013	It made me have a greater awareness of the surrounding animal species and their value to biological sciences
781	2013	It makes you feel like you're apart of the research
782	2013	the app made it easy to use
783	2013	helped me see the species that were all around me
784	2013	More information on selected species
785	2013	passing biol unit
786	2013	ease of entering data
787	2013	get involved with participating collecting datas
788	2013	i became more engaged with the environment
789	2013	One thing that distinguishes climate watch from other citizen science collections is that there is information on phenophases.It was a very easy process to record a sighting online also.
790	2013	GIves you a broader understanding of species behaviour
791	2013	Simplicity and ease of use
792	2013	assessment criteria
793	2013	understanding and awareness
794	2013	Overall it was very simple and very easy to use, we were not overwhelmed by different behavioural patterns and only had a select few to chose from.
795	2013	Becoming more aware of the nature around you
796	2013	Made me aware of what the species for assignment looked like
797	2013	Look at nature
798	2013	it was free!
799	2013	Information about species in specific areas at specific times of the year are readily available
800	2013	Going out and observing animals with a purpose in mind
801	2013	information is able to be used for assignments
802	2013	It made me aware of the diversity of flora and fauna in my immidiate area.
803	2013	I know what species look like particularly the plant species in western australia
804	2013	easy and quick
805	2013	You get to learn a bit more about animals and species that are out there but also seeing that animals detect change and response to them better than humans.
806	2013	I learnt about native fauna and flora.
807	2013	The iphone app made it easy
808	2013	Being more conscious of species and species behaviour around me and wanting to know what different organisms were
809	2013	able to cover more area to study
810	2013	-
811	2013	Interesting, learnt more about phenological changes
812	2013	That you are able to see how animals behave in different climates and realise the different species that live around you.
813	2013	Creates more awarness
814	2013	-
815	2013	unsure
816	2013	Made me focus more on the environment
817	2013	practice for future
818	2012	being more aware of species presence and behaviour
819	2012	To help provide a bigger data base which can be referred to in the future
820	2012	Caused you to notice natural species and their behaviour
821	2012	An increase in data collected, awareness of species presence and behaviour
822	2012	Understanding the importance of giving accurate observations. Understanding the impact climate change can have on biota.
823	2012	I became more aware of how the weather might impact the sightings of animals, especially birds
824	2012	Being aware of different species in the environment that i was not previously aware of
825	2012	Learnt some of the names of species and their characteristics.
826	2012	Made me more aware of different species
827	2012	raise awareness of the environment
828	2012	Gaining hands on experience for collecting data
829	2012	Learning to improve observations and about species
830	2012	Becoming aware of the species that live around me
831	2012	It was quick and easy, and the data collection could be incorporated into my daily activities, like walking the dog.
832	2012	became more aware
833	2012	learnt about the behaviour of the different species of flora and fauna
834	2012	Able to contribute to research by scientific community.
835	2012	Identifying different species.
836	2012	Broadens the range of data available.
837	2012	Expanding my knowledge of flora & fauna species and motivating my observational thinking.
838	2012	public awareness
839	2012	allows lots of data to be collected in a short about of time
840	2012	Simple to submit
841	2012	So biologists can have a wider source for behaviour of indicator species.
842	2012	Awareness of species
843	2012	became more aware of the species in my neighbourhood
844	2012	It encouraged me to become more aware of the characteristics of local flora and fauna as well as encouraging me to take nature walks.
845	2012	Noticing the different behavioural patterns
846	2012	Help in data collection to understand climate change affecting species in australia
847	2012	It made me more aware of the presence and behaviour of different species in my surroundings.
848	2012	seeing so much more of the environment you are in
849	2012	Helping ClimateWatch to monitor the behavioural patterns of plant and animal species in response to climate change.
850	2012	You actually become aware of animals/plants around you that you may have completely ignored before.
851	2012	To improve the data set
852	2012	interesting
853	2012	I enjoyed visiting the local regional park to make observations and it is interesting to realise that natural phenological cycles go on around us all the time.
854	2012	Allowed me to recognise several calls of birds that I didnt know before.
855	2012	Becoming more aware of species and their behaviors
856	2012	Learnt more about the environment and the surrounding/native species.
857	2012	I feel I am participating in something much bigger than myself.
858	2012	was made aware of some species
859	2012	Easy to do
860	2012	[data] Can be browsed by everyone
861	2012	I am really aware of what the animals around me are doing now, and I am always letting people know why it is important.
862	2012	interesting to watch the timing of flowering and the presence of animals
863	2012	Free marks for my biology unit! And fun nature walks..
864	2012	honestly, it really assisted me with a lot of my university work
865	2012	seeing trends in phenology
866	2012	Becoming more aware of species (both plant and animals) living around us.
867	2012	to observe the different behavior of animals and different forms of plants in different seasons
868	2012	People are more aware of the nature around them
869	2012	possibly helpful data accumulation for research
870	2012	Became more aware of certain species around you and what they were doing
871	2012	greater awareness of the flora and fauna around me on a daily basis
872	2012	you help, the scientists with the work they might be doing, and you learn about different species
873	2012	Experiencing nature when I otherwise wouldn't have.
874	2012	I was more aware of my surroundings and I learnt about the animals I was observing.
875	2012	there is a constant involvement with the environment.
876	2012	looking at the species in real life and taking observations
877	2012	Giving scientists more data to work with, I have been observing the magpies near our house for 6 years now but never had a way to convey my observations
878	2012	Flower times for certain trees
879	2012	It provided a east and convenient way of engaging with the envirnonment on both local and wider scales. Feeling like you were actually contributing to the greater good of science was also provided motivation to partiicpate in the program. Furthermore, upon working on the journal project it was discovered that there is not much data available for many species, including some featured on climate wa…
880	2012	I became more aware of certain species and how often they were present in many areas
881	2012	being able to actively participate in a citizen science project that benefits professional scientific research
882	2012	It encouraged more outdoor activity
883	2012	created awareness of environment
884	2012	Being helpful to scientists
885	2012	Easy, Simple
886	2012	it made me learn about the different species and their habits
887	2012	Able to contribute to the community and science research field
888	2012	providing a rough idea of what the flora and fauna get up to
889	2012	increased understanding of phenology, and of different ways to monitor climate change within the environment
890	2012	appreciating the environment around me.
891	2012	Makes you think about what's around you more
892	2012	Made me notice the surroundings more
893	2012	More observant of species around
894	2012	more information is now available to scientists to discover changing breeding patterns
895	2012	Made me more aware of the local wildlife
896	2012	helping scientists
897	2012	Making an impact
898	2012	Seeing birds
899	2012	Provides information for others
900	2012	Being able to actively monitor species activity. I felt involved in the learning process.
901	2012	learnt the habits and behaviour of various species
902	2012	Contributing to the ClimateWatch database
903	2012	gaining a better understanding of my local species
904	2012	Easy site to use
905	2012	It made me more aware of what species were around me
906	2012	Learning a wide diversity of plant and animal species
907	2012	I became more aware of plants/animals around me during day-to-day activities. I was able to learn adnd be able to identify certain plants/animals because I knew their features. Entering data onto the CLimateWatch website was easier after interface change.
908	2012	experience
909	2012	increased awareness of species
910	2012	Better awareness of environment. Easy 5% of unit!
911	2012	learning more
912	2012	some of the species are within the UWA crawley campus, therefore signtings could be made on the way to classes.
913	2012	Help me pay more attention to the nature.
914	2012	Having to take a nature walk rather than staying indoors all day
915	2012	It made me pay more attention to the changes of behaviour in species
916	2012	Becoming more aware of species around you
917	2012	to be more aware of the species around me
918	2012	To have the ability to potentially be able to contribute to a sustained future for Australia's biodiversity.
919	2012	More aware of those species now
920	2012	observing organisms around me i usally take for granted
921	2012	learning about species and being able to recognise them.
922	2012	Makes you look at nature with new eyes
923	2012	Understand more about the species and help contribute to scientific research
924	2012	Learning about new species
925	2012	Getting to know about the species around me and having a reason to observe their behaviour to understand them better
926	2012	Collecting the data for climate watch enable a greater understanding of the species surrounding me and evolked interest in my environment
927	2012	I feel like I am taking part in important environmental research
928	2012	made me more aware of species around me
929	2012	Could be used for future studies and makes sure that there is constant collection of data
930	2012	To record data on the habits of animals
931	2012	learning about the species
932	2012	able to see when plants and animals flower and breed
933	2012	It was easy to do when I went for walks, visited family in different parts of Perth or was waiting at a bus stop.
934	2012	understand pattern of behaviour and changes
935	2012	interesting
936	2012	Improves research data
937	2012	can get more information about family or species.
938	2012	increases awarness of the behaviour of species, how they are interacting with the environement and whether the behaviour is normal
939	2012	I was encouraged to become more observant of the natural environment around me
940	2012	Helping to make the data set more reliable
941	2012	Can be of assistance to scientists in the future
942	2012	distribution& abundance
943	2012	none
944	2012	Interesting
945	2012	awareness of fauna and flora
946	2012	Became more aware of animals and plants around my area.
947	2012	becoming more attuned to nature in general, observing species and their activities, could possibly help someone with their own research.
948	2012	Getting out and noticing things i wouldn't have paid attention to otherwise
949	2012	ability of scientists to see where and when natural fauna and flora are without having to go out in the field themselves
950	2012	It made me aware of how present a species was/was not.
951	2012	Helping scientific research
952	2012	being more aware of the phenology of certain species
953	2012	Remembering species
954	2012	Recognising and being more aware of the environment
955	2012	Adding behavioural patterns that can indicate changes
956	2012	It makes me always keep an eye out for indicator species.
957	2012	It encouraged me to learn more about my surrounding environment
958	2012	more awareness of the surrounding environment, we recognise changes in the environment and also how these changes effect indicator species
959	2012	The ability to be 'in more than one place at one time'. Having mulitiple sets of eyes and a larger base of observations distributed over a large area.
960	2012	Large land area can be covered and more frequent observations can be recorded. Also the changing phenotypes of an individual animals or tree in a observers area can highlight the changes of season and contribute to their environmental knowledge.
961	2012	Being able to report interesting sightings with like minded people
962	2012	Getting to know species names
963	2012	Marks for my unit at Uni
964	2012	Gives a database for future research. Also introduces science to the wider public.
965	2012	Getting to know more species
966	2012	Ability to be able to contribute to the research industry
967	2012	The enjoyment of being more aware of certain species within the environment
968	2012	it was quick to do, and behaviour could be chosen from
969	2012	Information about changes to species as a result of Climate Change
970	2012	Easy to use
971	2012	I became more aware of the wildlife around me.
972	2012	great source because it has been done by a number of people
973	2012	Having easily accessable and reliable information on local species to identify and learn about new species.
974	2012	Learning more about particular species, and raises awareness at the presence of them
975	2012	Observed changes
976	2012	Simple, easy to understand and it felt like we were contributing something to scientific knowledge
977	2012	Learn a bit about different species
978	2012	Taking time to enjoy and observe nature
979	2012	Experience with Citizen science
980	2012	It promoted being outdoors and taking an interest in local species, whilst also adding data that could aid scientific understanding of Australia's diverse environment.
981	2012	Made me more observant of the plants and species around me.
982	2012	There would be a wide range of data that will be collected
983	2012	Contributing to data for future study
984	2012	helps produce data sets that could help future articles
985	2012	deveoping a wider knowledge of the environment around you
986	2012	Gathering it serves as an indication of population hotspots in urban areas
987	2012	Increase Observational skill
988	2012	Good description and clear photos of the species on the wbsite so they could be easily located if unsure of a species.
989	2012	Learning more specific things about the environment
990	2012	Feeling of
991	2012	getting involved in science
992	2012	I enjoyed the challenge of getting out and looking for interesting wildlife.
993	2012	Made you aware of the animals and plant life, What they were doing at certain times of the year.
994	2012	Becoming more aware of the species in my immediate environment.
995	2012	I believe the main advantages in a broader sense were meant to be a larger data set being created to conduct research on. Personally, I feel the main advantage of participating in ClimateWatch has been its effect on my knowledge of birds and plants in my surroundings. It has greatly increased my appreciation of the truly beautiful fauna and flora around my house which I never took the care to obs…
996	2012	Brought my mum and I closer by doing it together
997	2012	good to learn about certain (target) species
998	2012	helping the scientific community
999	2012	Feeling involved and like I was contributing to the national scientific knowledge.
1000	2012	Gained a greater understanding of the species in my area and their behaviour
1001	2012	Realisation of the presence and behaviour of indicator species- especially in birds, made me more aware of nature. Allows for scientists ot have a lot of data without having to spend a lot of funds trying to watch species all year round. Outliers can still be removed to keep accuracy.
1002	2012	Understanding the changes to species over the seasons
1003	2012	experience how it is for scientists who do this for a living, as well as understanding the cause of potential mistakes
1004	2012	It made me think about stuff
1005	2012	Learnt about the species
1006	2012	Learning about different species behaviour through observing
1007	2012	Collecting such data made me more aware of the changes in my species.
1008	2012	Paying more particular attention to the details of a species e.g. how it behaves and why
1009	2012	identifying species
1010	2012	Good way to meet people in your tutee
1011	2012	greater awareness of the behaviour of some species
1012	2012	5% of unit mark to be honest
1013	2012	made me look around for species
1014	2012	Understanding scientific names, and observing behavior of species.
1015	2012	gather information about certain species.
1016	2012	Being more aware of my surroundings when walking around the city.
1017	2012	It made me take notice of different plants and animals around me and made me take notice of their behaviour.
1018	2012	I got a mark for it
1019	2012	creating awareness of the different kinds of plants and birds. they are not just trees, they are now jacarandas and banksia and birds are not black tail bird or crows they are willie wagtails and magpie lark etc
1020	2012	Knowing that I am assisting in future research for our native flora and fauna.
1021	2012	Easy to use system, and being able to save locations was very time-efficient
1022	2012	learn more about the species
1023	2012	We were providing society with data on a large scale that can be used for research without scientists having to go out and obtain large amounts of data individually.
1024	2012	learning what different species of trees looked like
1025	2012	Becoming aware of the species that lived in my area
1026	2012	It provides more sightings that one person alone may not have time to collect
1027	2012	compare newly collected data and historical data
1028	2012	It can help scientists see if these organisms are being affected by climate change.
1029	2012	I learnt about some new species and the value of their interactions with their environment; I now view a bird calling as a phenological behavior and not just as a bird calling.
1030	2012	Noticing for yourself the changes in the species you're observing over time.
1031	2012	Being more aware of environment
1032	2012	Knowing the environment around me well
1033	2012	wider awareness of the enviromnent
1034	2012	better understanding of the species
1035	2012	Good for future students
1036	2012	Being familiar with the plants and animals in the environment
1037	2012	I felt like I was contributing to the future knowledge and understanding of others.
1038	2012	more engaged with the environment
1039	2012	Taking time to observe nature
1040	2012	It made me more aware the range of species that are present in my local area
1041	2012	easy access to data
1042	2012	people feel involved in there environment
1043	2012	gives a broad overview on plant/animal behaviours
1044	2012	It was interesting examining the behaviour of all the species
1045	2012	Observing how different plant species responded to changing climate by recording the changes that took place over time
1046	2012	Learning about the species I see on a daily basis and being able to recognize them
1047	2012	can observe more species
1048	2012	Got in touch with my nature side
1049	2012	It made me more aware of species (and diversity) in W.A.
1050	2012	more engaging
1051	2012	i got a chance to observe the changes of magpie behaviour throughout the term and it felt good to be able to contribute to other peoples scientific research
1052	2012	observe changes over the months on a species behaviour
1053	2012	Realising the abundance of species that could be observed in areas I visit every day.
1054	2012	Makes you more aware of the environment
1055	2012	Became more aware of the plants and animals we see in our everyday lives.
1056	2012	Able to take the time to appreciate different species and the thought that your observations may help scientific research development.
1057	2012	Citizens are encouraged to become involved in environmental research, which is good for public perceptions of scientific research (people may become less sceptical of it). Also scientists could benefit from the data collected, mostly due to the large amount of data.
1058	2012	The availability to read up on many types of species
1059	2012	Gaining awareness of different species and their behaviours
1060	2012	Knowing more about plants and birds, their scientific names and behaviour to seasons.
1061	2012	It provides data for others
1062	2012	seeing more of the environment
1063	2012	becoming aware of whats happening around you, and appreciating nature.
1064	2012	Its easy to do.
1065	2012	Higher awareness of phenological aspects of flora and fauna
1066	2012	I knew I was contributing to making changes for a better future
1067	2012	awareness of the changing biodiversity around us
1068	2012	Getting outdoors. Actually observing plants and animals in detail. Getting a better understanding of diversity even in urban areas.
1069	2012	Learning the diversity of organisms in my local environment.
1070	2012	After completing a research assignment myself, I was able to see that it was very useful that the general public is able to help me out in my research.
1071	2012	greater awareness of immediate environment
1072	2012	easy and reliable
1073	2012	You get to see the diversity of both plants and animals within Australia
1074	2012	Larger database
1075	2012	It forced me to go outside and observe the environment which turned out to be a really lovely thing to do.
1076	2012	Found out information about certain species
1077	2012	It got you outside making an effort to learn and recognise some of the everyday species you encounter.
1078	2012	recognising more animals
1079	2012	greater awareness
1080	2012	observing species
1081	2012	Made me more aware of certain species and their seasonal habits.
1082	2012	made me get out and observe what things were doing
1083	2012	I learn more about the species' behaviour.
1084	2012	I have become more observant of species behaviour
1085	2012	I had to sharpen my observation skills
1086	2012	Realising how many plants/bird species you don't actually recognise, noticing the flora and fauna around you more
1087	2012	It allowed me to be outside and see nature.
1088	2012	I learnt more about bird species
1089	2012	Provided insight into the methods by which citizen scientists collect data, and by which professional scientists process this data.
1090	2012	Increased awareness/observation
1091	2012	A wider range of information is avaliable for scientists to use. It is also cheaper but less time consuming for collecting data via citizen science
1092	2012	Started to pay more attention to species around me and what they were doing
1093	2012	it made me more aware about species especially plants
1095	2012	Increased awareness of some species. Explored campus whilst looking for things to observe.
1096	2012	interacted with the environment more
1097	2012	You get 5% of your unit marks!
1098	2012	getting to know nature and the environment around which i live and go to uni
1099	2012	The main advantages were to get to know all the species living in Australia, and learning how to do research like professional scientists do.
1100	2012	becoming more aware of species presence and behaviors
1101	2012	I got to spend a bit of time looking at some of the flora and fauna in my local area
1102	2012	Becoming aware of indicator species
1103	2012	Becoming more aware of the species around me, especially those that are useful indicator species
1104	2012	noticing the environment more, feeling like im participating in something worthwhile
1105	2012	Made me keep an eye out for particular species.
1106	2012	makes you more aware of the flora and fauna around you
1107	2012	Made me think more about local flora and fauna, time spent outdoors studying is always nice.
1108	2012	we can know more about environmental.
1109	2012	Actually seeing the changes a species undergoes.
1110	2012	Collecting and entering data for ClimateWatch made me more aware of species presence and behaviour.
1111	2012	its easy to access
1112	2012	It made me more aware of the environment around me as I walked to uni.
1113	2012	Others can use the data that is collected
1114	2012	Getting to know the UWA campus trail more.
1115	2012	Made me aware of the phenology of organisms in my local area
1116	2012	Learning more about indicator species in Western Australia
1117	2012	Having a better understanding of our species
1118	2012	I gained a better understanding of the indicator species behaviour
1119	2012	Learning about the nature and behaviour of flora and fauna.
1120	2012	Large amount of datasets and large amount of species
1121	2012	able to make a contribution
1122	2012	heightened awareness of species behaviour
1123	2012	Allows to form a data set for the species and their behaviours at different times of the year and also allows to see anomolys.
1124	2012	The high quantity of observations
1125	2012	It was an easy and simple process.
1126	2012	help scientists to monitor different areas
1127	2012	The main advantages include gathering data for native Australian species.
1128	2012	Greater awareness of nature
1129	2012	contributing to research studies which allow scientists to see trends in climate change and species activity
1130	2012	Observing the changes that take place amongst various species
1131	2012	increased awareness of species types
1132	2012	It was interesting to observe the behaviour of different birds
1133	2012	Use for scientific research
1134	2012	Being able to identify and appreciate the native and threatened species in my surroundings.
1135	2012	the data entry system was easy to use
1136	2012	Large range of species to observe
1137	2012	I got to recognise lots of trees and see how they were changing overtime, for example leaves changing colour etc
1138	2012	Becoming aware of the the surrounding environment.
1139	2012	More people allows for more data points.
1140	2012	know more behaviours of one species.
1141	2012	its good for climate watch people
1142	2012	knowing the locations of where species are mainly found in
1143	2012	you get to learn about the species that live in western australia
1144	2012	Noticing nature and environmental relationships
1145	2012	Gaining a greater awareness of the different phenophases of various species.
1146	2012	It is quick.
1147	2012	Data can be used to draw conclusions on population movement
1148	2012	it is very convenient
1149	2012	Gaining knowledge on species around us
1150	2012	it's easy
1151	2012	finding out where species live
1152	2012	Useful information
1153	2012	make citizens know more about species and the environment
1154	2012	Learning more about Australian species
1155	2012	Making me notice nature more and learning how to identify speciease
1156	2012	None
1157	2012	i was contributing to climate data
1158	2012	It created data that may be useful for looking at changes in climate.
1159	2012	helping to determine climate change patterns in nature
1160	2012	Show changes in behaviours in species due in relation to time of year.
1161	2012	make one aware of what is going on around one. how nature interacts with human behaviour
1162	2012	Getting out into nature
1163	2012	I learnt more about the species around me, and took more notice or the plants and animals in my environment.
1164	2012	experiencing the environment in a different way
1165	2012	It made me notice the patterns of bird sightings around my neighbourhood.
1166	2012	Getting to know species that have never taken notice of before and understanding that climate change does affect species
1167	2012	Finding out what species are around in my local area
1168	2012	Giving me an insight into behaviour of species against climate.
1169	2012	Sense of involvement
1170	2012	Paying attention to my surroundings on my morning walk
1171	2012	Easy to do
1172	2012	Learning about different types of species.
1173	2012	I actually found collecting data to be a fun and enjoyable way to spend my free time. I know from doing the journal articles that information collected is used
1174	2012	opened my eyes to changes in species around me.
1175	2012	wide distribution of data
1176	2012	collect data for studying
1177	2012	large range of data collections
1178	2012	made me notice more about the species around me
1179	2012	It's fairly easy to enter in data
1180	2012	i get to go out
1181	2012	Diverse knowledge of fauna
1182	2011	What were the main advantages of the ClimateWatch assignment?
1183	2011	I learnt more about the environment.
1184	2011	easy 5%
1185	2011	You get to know what type of animal/plants are living around you, observing them, and getting to know their season pattern.
1186	2011	I would say it woud make people aware change of environment or species by season or global warming, and at the same time, researchers can get enormous amount of data in the sort term. Even though I assume there is the argument how accurate the data is, but I believe it would be a lot of help for environmental research.
1187	2011	It was consciousness raising. It gave a better awareness of what was going on around me in the natural world.
1188	2011	Ability to collect mass data over a wide geographic range. Improves ability of public to identify species.
1189	2011	It gives us the opportunity and motivation to explore our surroundings and practice our field observation skills.
1190	2011	provides a wider range of info to scientists
1191	2011	it gets you to look more closely at what organisms are around you.
1192	2011	Seeing the scientific names of common species you see often
1193	2011	Learning and paying attention to the species that exist in our surrounding environment
1195	2011	It made me more observant
1197	2011	good to interact with and see changes in the environment
1198	2011	easy to use makes you more aware of changes in the environment educational
1199	2011	You learn the scientific names of commone species Appreciate the biodiversity of our local area more
1200	2011	To keep a record of main species and keep track of where they occur and how they behave
1201	2011	Forced me to think about plants and animals as more than just plants and animals.
1202	2011	understand the enviroment
1203	2011	It got you out in the field. Starting to take more notice of the things around me, especially plant species.
1204	2011	seeing animal behaviour
1206	2011	It makes me more aware of my surroundings, and I now pay attention to small changes in the natural environment.
1207	2011	Realising the characteristics of species over a year
1208	2011	Being more aware of my environment.
1209	2011	gaining a deeper understanding of animals by observing their natural behaviour.
1210	2011	Increased awareness of the environment
1212	2011	It was quite simple and straight forward. Alo the site was very easy to navigate and access.
1213	2011	awareness of biodiversity of species native to western australia
1214	2011	Encouraged field observations
1215	2011	you get to see species of animals and plants that you would not normally go out to actively observe.
1216	2011	allowed practical application of my biology skills.
1217	2011	Taking more notice of behavioural patterns in organisms.
1218	2011	Introduced you to many species and encouraged you to participate in a scientific program
1219	2011	It made me much more aware of the phenological activity which is constantly occuring.
1220	2011	I have a better understanding of the different species located in my area.
1221	2011	Being better able to understand the distribution of various plants and animals, while also getting a better understanding of their behaviours.
1222	2011	I noticed more of the wildlife around me that I normally would've ignored.
1223	2011	By taking part in climate watch i found myself observing nature so much more and pointing out species to others, this experience made me more nature concious I guess.
1224	2011	Became more conscious of the different species in my local area. Felt like I was helping in important research.
1225	2011	being more observant
1226	2011	The species we needed to record were everywhere and not hard to find. I could walk out side or drive down the street and take note and then put in on climate watch.
1227	2011	Enabled us to record any interesting things we observed in our daily lives, in terms of a biological sense
1228	2011	Notice things that I usually pay no mind to.
1229	2011	learning about how citizen collected data can be useful to professional scientists and learning a bit more about the wildlife and key behaviours over time in our general area
1230	2011	Being observant and actually looking up at a tree as you walk past of looking when you hear a bird calling.
1231	2011	I had time to do my findings and enjoy the environment
1232	2011	Taking time to actually observe the world around us, as we usually don't take note of it.
1233	2011	Just keeps you more aware of your enviroment and helps you appreciate the world we live in
1234	2011	- learning names of native species - noticing plants and animals where you wouldn't have if you weren't looking.
1235	2011	Encourages better awareness of indicator species, leaning scientific names.
1237	2011	Noticing the environment more and learning the scientific names of different species
1238	2011	Becoming more aware of the environmental surroundings and the indicator species
1240	2011	awareness of natural surrounding
1241	2011	Being able to not only observe nature but actively participate in data collection for the species
1242	2011	Looking at surroundings with a different intent
1243	2011	easy
1244	2011	I began to pay attention to the world around me more, and not just to the animals but the plants as well
1245	2011	Seeing the variety of species listed in the area and actually knowing the names of them. Having accurate information readily available certainly increases the appreciation , and awareness of the species around us. And it is so easy to make recordings, very well thought out lay out. What an awesome program!
1246	2011	Looking and appreciating nature in its pure form
1247	2011	the ease at being able to support the scientists in the field by making simple observations.
1248	2011	it gave me more experience apart from completing course assessments within relax and enjoyable environment
1250	2011	you were able to take notice of the climate we are living in and the change in conditions that occur through out the year
1251	2011	Participating in a worthwhile project
1252	2011	species recognition, understanding ecology
1253	2011	Coming more accustomed to looking out for various different species of plants and animals that normally you would just walk straight past. It has made me recognise these flora and fauna on a day to day basis.
1254	2011	taking in your surroundings
1255	2011	easy to participate in the scientific community
1256	2011	Instead of just walking around I got to really observe things I normally wouldn't.
1257	2011	Becoming more observant of what the animals and plants around you are doing
1258	2011	It was easy to do and didn't disrupt normal daily life.
1259	2011	Learning classification
1261	2011	Helping collect data
1262	2011	you didn't take for granted what other animals were doing - it was interesting to watch different animals interact with their environment, amongst each other and other species.
1263	2011	Learn the scientific names of animals
1264	2011	Made Me more aware of the environment around me
1265	2011	makes you notice changes in seasons and blooming and breading times which can be interesting but a lot of the things you notice are not even on the list which is pretty crap i think
1266	2011	I became more aware of the environment, and have started to notice some of the seasonal changes of certain species
1267	2011	got to observe the seasonal habits of certain species
1268	2011	awareness of native flora
1269	2011	more aware about environment
		learn about species

## Sheet: Assignment Disadvantages
Count	Year	What were the main disadvantages of collecting or entering data for ClimateWatch?
1	2014	Some indicator species were extremely difficult to locate.
2	2014	not being able to enter data for household pets - they should count too
3	2014	Realising that my recordings may not be of much value in a dataset containing lots of unreliable data.
4	2014	Time consuming
5	2014	I wasn't sure if I was observing the correct species.
6	2014	The application does not work smoothly
7	2014	Unless you can see the animal, such as frogs, it is hard to know which one it is, so the records are not always correct or complete.
8	2014	too few photos for us to identify the species.
9	2014	Sometimes it was hard to get a photo, which I really wanted to do, as it helps improve the reliability of the data.
10	2014	there weren't any
11	2014	I sometimes needed help in deciphering species or understanding behaviours to record.
12	2014	It was difficult to make sightings where there was no cell phone reception. Images that were taken on smart phones did not upload on the climate watch app.
13	2014	Not good for iPhone
14	2014	Struggles in correct identification of species
15	2014	It was sometimes unclear which indicator species was which and sometimes was hard to compare the species in the photos in the application to the species in real life.
16	2014	Trying to find out exactly what organism you were seeing.
17	2014	Sometimes it's hard to tell if you are recording the right species.
18	2014	Most of my sightings were not indicator species.
19	2014	were none
20	2014	Not enough climate watch species.
21	2014	I do not think I really leant anything, I did not find it productive at all
22	2014	Getting a photo to make the sightings more reliable proved a bit inconvenient, even though it was not compulsory.
23	2014	It was sometimes difficult to pinpoint the exact location of a sighting
24	2014	Hard to identify species
25	2014	Time consumption and wrong entries
26	2014	completely dependant upon contributors levels of motivation
27	2014	reliability is questionable and always will be due nature of many uncontrollable factors
28	2014	Too hard to find one that's on the list. And it's also hard to identity species I see sometimes because the images provided are quite limited
29	2014	The website and app fail all the time.
30	2014	Not interesting
31	2014	At times it's difficult to find some of the less common species.
32	2014	The app was dreadful and didn't work most of the time.
33	2014	Difficult to identify some species
34	2014	Some of the points were either unreliable or simply not of use.
35	2014	unreliability
36	2014	if you don't have an iphone it's annoying
37	2014	Sometimes i didnt have access to the internet and forgot to post it later.
38	2014	it could be difficult to find them
39	2014	Hard to correctly identify
40	2014	The procedure to enter data is too lenient, resulting in avoidable discrepencies.
41	2014	I wasn't able to include photos with my sightings.
42	2014	Could have provided more detail
43	2014	Problems with the iPone application, one of my observations didn't record
44	2014	took a bit of time to do it
45	2014	Features of species collected by the individuals may not be compatible with the features on Climate watch like location.
46	2014	None I can think of
47	2014	Most of the time there was not much to show from findings.
48	2014	The lack of species in attainable areas
49	2014	Forgetting to enter something after sighting it
50	2014	When you are in a nature reserve that doesn't have wifi/3G you couldn't do recordings or access the field guides
51	2014	may not be relevant or answered inappropriately...
52	2014	none
53	2014	The phone app needs to have an option to load an existing photo, and also run a bit faster to make it easier to record fast-moving animals.
54	2014	each person's view is different so the data is not constant and might submitted several times by other people.
55	2014	The app plays up some times.
56	2014	sometimes the entries deleted/unreliable app/confusion about which species are which
57	2014	Finding exact locations of sightings when using a computer to enter sightings not a phone with GPS
58	2014	didn't always have time to enter in sighting immediatley, and then sometimes forgot to do later.
59	2014	Some species do appear some region but I couldnt find them in the list of spieces. Also, once you clicked "Edit sightings", the photo uploaded before would disappear (So imagine what if the photo is not saved? Especially using mobile device (I'm using iphone), the only way to attach photo is to take photos but cant choose from existing albums, that means we neither can use photo we took thru norm…
60	2014	The app/website has a few bugs.
61	2014	none
62	2014	identifying plants that look very similar; trying to identify flowering plants during non-flowering season
63	2014	issues with the climate watch app
64	2014	Takes time to decide what the species name is, what the correct phenotype would be.
65	2014	too little information provided for that species on ClimateWatch
66	2014	I rarely knew the names of species to enter the data
67	2014	the difficulty in ensuring whether we have made a correct sighting of a certain species
68	2014	sometimes i didnt know the name of the plant and it was harder to find
69	2014	Phone app was not all that reliable, photos did not work. Accidental mis-identification of species.
70	2014	Time consuming at some points
71	2014	Sometimes the ClimateWatch app on my iPhone didn't work properly
72	2014	sometimes more unreliable data will be summated that aren't that helpful
73	2014	so in the future, scientists can see if there has been any changes in the distribution of the plant over time
74	2014	Sometimes the mobile app was buggy
75	2014	Sometimes hard to find plant species
76	2014	Observations i collected were based on only my perception, they weren't cross checked
77	2014	It is not always possible describe correctly
78	2014	It was a little tedious
79	2014	less reliable
80	2014	Data may not be reliable as some citizen scientists are not well informed (eg. They may be unsure of the phenophases of certain species and may report the wrong data). Lack of information provided by ClimateWatch which forced me to search for more information about the species on other web sources.
81	2014	Photos would not upload from my mobile device therefore I had to download them on the computer before uploading.
82	2014	It's quite hard to find enough different species
83	2014	It is time-consuming and require prior knowledges.
84	2014	There aren't many species in Western Australia that ClimateWatch want data for
85	2014	Time consuming and my species wasnt found
86	2014	-
87	2014	It is sometimes hard to find species listed by climatewatch
88	2014	It was very difficult to know exactly what species something was as the pictures provided by climatewatch didn't show every species in every phenophase, making my data less reliable
89	2014	Majority of sightings are made during semester - few outside of semester.
90	2014	It was time consuming
91	2014	From the pictures provided it was difficult to judge whether I was recording the right species.
92	2014	By submitting useful observation in climate watch we can help scientists In Australia better understand our natural environment.
93	2014	none
94	2014	GPS on phone didn't work, make it harder
95	2014	some of the data could have been unreliable. hard to know what type of area it was seen in
96	2014	it was sometime difficult to tell if you had the right species, especially if, for example, it was a plant that wasn't flowering
97	2014	Unreliability of data
98	2014	The process is a hassle
99	2014	the website was not always easy to use
100	2014	there is no disadvantage.
101	2014	wasn't sure if I was correct or not in deciding plants so data can be unreliable
102	2014	I don't own a smartphone, so entering time/location data was more memory-based.
103	2014	sometimes the App was a bit slow, though this improved over the semester
104	2014	I had to use the app.
105	2014	Sometimes the species may be moving too fast for me to observe thoroughly
106	2014	limited indicator species
107	2014	unreliable
108	2014	There was little variation in species in my area.
109	2014	It was difficult to find a diverse range of animals
110	2014	It was difficult to determine whether the species I could see was an indicator species or not.
111	2014	Sometimes materials provided were not sufficient in determining the phenophase of plants. Instructions were also not thorough enough so data collection can be challenging and confusing at first.
112	2014	the app is not too stable
113	2014	Not many terms were explained, e.g. 'peri urban'
114	2014	None.
115	2014	Reliability of citizen scientists.
116	2014	No comment.
117	2014	The main disadvantage was that you needed internet and in some places I did not have internet acess
118	2014	issues with the climate watch app
119	2014	some of the collected data is not reliable
120	2014	Not very specific, certain information not provided
121	2014	Some animal species were to quick to catch and perhaps if the program allowed participants to upload picture then pictures would have better quality (i.e. taken from a proper camera).
122	2014	The app was terrible, it glitched and didnt record about 5 of the sightings that I did have even though it said it saved them... so I lost those sightings because I didn't realise until completion that they were not there.
123	2014	Tedious, most of the time images would not upload.
124	2014	hard to find the data
125	2014	finding th time from studies and other activities to go and visit parks and nature reserves to be able to sight species
126	2014	Unreliable
127	2014	Reliability of data
128	2014	It is hard to actually find the species listed in the climate watch
129	2014	It was sometimes difficult to tell if some of the trees were flowering or not.
130	2014	tedious, confusing
131	2014	Disadvantage?
132	2014	not all citzens have the knowlegde to record the data reliably
133	2014	Data may not be 100% correct
134	2014	Not knowing the fruiting times and not knowing which species it was.
135	2014	Mat not be reliable
136	2014	difficult to get 10 different species, often you see the same species a few times. particularily if you live on campus.
137	2014	some species are hard to find in urban areas
138	2014	...
139	2014	I couldn't always enter the data very reliably
140	2014	I sometimes was not 100% sure that I was collecting data for the specific species.
141	2014	requires long time observation for valid data
142	2014	Some species were hard to find in Perth
143	2014	Identifying if species identified were correct and knowing which species were on the system
144	2014	technical difficulties in collecting the data
145	2014	Sometimes difficult to accurately fill out the information and find interesting species
146	2014	There is no way to feel I'm contributing to the project.
147	2014	It could be time consuming at points.
148	2014	Hard to tell if it was the right species.
149	2014	time consuming
150	2014	The mobile app often didn't work properly and made it difficult to make sightings
151	2014	There were no real disadvantages.
152	2014	Inaccurate data
153	2014	phone app could be easier to use
154	2014	Some were hard to identify.
155	2014	Difficult to upload pictures
156	2014	I didn't always know all the information I had to enter, e.g. I wasn't able to see a nest but whats to say there wasn't one there
157	2014	Too many variables due to individuals perception of phenophases as well as commitment to accurate information.
158	2014	Species might not be identified correctly
159	2014	Sometimes the data was not accurate enough. E.g. Not having an good option to choose the amount of bees seen. Either none or a specific number.
160	2014	It was difficult to find many and identify them properly. There aren't many indicator plant species in the Perth region.
161	2014	There is a limited range of indicator species.
162	2014	It was hard to get a good picture of the species. Also that it was difficult to record sightings straight away because the ClimateWatch app didn't work on my phone so I had to wait until I recorded it on my laptop.
163	2014	-
164	2014	Not all data is accurate. Some species identification could be wrong.
165	2014	The credibility of the data
166	2014	not being entirely sure what the phenophase of the species was
167	2014	Only a small selection of species are indicator species.
168	2014	Sometimes there was potential for species confusion.
169	2014	remebering to use the app
170	2014	it's unreliable. I found it difficult to use
171	2014	I was unsure if I was entering the right species at times
172	2014	Difficulty of finding species
173	2014	Hard to find out what species are indicator species and that live in WA
174	2014	There werent any particular disadvantages for me
175	2014	Having to identify species that were sought after by Climate Watch scientist.
176	2014	It was laggy and slow to process
177	2014	Correctly identifying phenophase
178	2014	it is sometimes difficult to classify species
179	2014	The data maybe unreliable
180	2014	it was boring
181	2014	The mobile application is annoying to use. I feel we didn't really get enough background on species as I was constantly wondering if a species counted or not and using the limited identifying information on climatewatch to guess what species it was.
182	2014	Sometimes the app has glitches
183	2014	Not knowing whether a specific indicator species was the exact one I found
184	2014	Some ambiguity surrounding data entry options, e.g. habitat type
185	2014	There was a lack of data for certain areas.
186	2014	sometimes hard to identify certain species as they look very similar to other species
187	2014	Unreliable
188	2014	I personally face difficulties with the app proper function.
189	2014	Might submit wrong information
190	2014	Have to change my schedule
191	2014	may not always be able to idenitfy species, sighting may be unreliable, may not be the right species, multiple entries of the same tree etc
192	2014	Capturing images of certain species
193	2014	May have recognition difficulties especially birds
194	2014	hard to find the species
195	2014	It was hard to match some species
196	2014	just focusing on those popular speceies
197	2014	None
198	2014	Not always time to enter observations to climatewatch
199	2014	TOO OFTEN species I came across by chance and took pictures and recordings of were not approved species on ClimateWatch. This meant that I had many meaningless sightings; You shouldn't have to go out of your way and look for species.
200	2014	need for an interactive map
201	2014	It might not be fully reliable. Similar species can be confused and that can lead to inaccurate conclusions being made
202	2014	It was frustrating that the APP didn't always work.
203	2014	not 100% accurate as citizen scientists are ametures
204	2014	Identifying the species was hard as the photos of the species was limited in the climate watch app.
205	2014	it took time
206	2014	the website is a bit glitchy and there is no Google play app for tablets
207	2014	Unreliable because citizen scientists may misidentify a species.
208	2014	Some species were difficult to find.
209	2014	none
210	2014	Samsung app does not show your sightings, using this app is difficult and often cuts out whilst I'm in the middle of my recording (I sometimes had to record a sighting up to three times before I could finish it without the app cutting out).
211	2014	it can be difficult and you have to remind yourself to do it.
212	2014	Some categories where to broad
213	2014	Some species were hard to find
214	2014	Indicator species are harder to find and identify than expected.
215	2014	Not always reliable
216	2014	Hard to differentiate between similar species, not enough identifying information for each species.
217	2014	It turns out I'm not amazing at identifying plants.
218	2014	editing data was difficult, depending on entry method
219	2014	Had to go looking
220	2014	lack of prior knowledge
221	2014	hard to find species
222	2014	Most of the time the data is quite unreliable
223	2014	miss identification can skew data
224	2014	unreliability of data
225	2014	Difficult to make sure the correct species were found
226	2014	Getting pictures of all of the species was difficult so not all of my observations have photos. Some of the species look similar to others so are hard to distinguish.
227	2014	not knowing if your entry is correct
228	2014	it is hard to identify some of the species
229	2014	Some were difficult to find
230	2014	There was no required timing of recordings, and so I felt as though my recordings (many of which were done in the same day) mightn't be very useful.
231	2014	It can't be known if the data is observed and recorded correctly
232	2014	pictures on climate watch could have been more descriptive. I wasnt always 100% sure if i had the right species
233	2014	As i did it in the winter months a lot of the trees were not flowering, and also the app didn't work that well on my phone.
234	2014	the app crashed sometimes
235	2014	Some people misidentify things
236	2014	The app and website were occasionally unreliable
237	2014	Data Not being entirely reliable or the identification of species incorrect
238	2014	difficult to take clear photos of some species
239	2014	hard to identify some species
240	2014	The phone application has some difficulties
241	2014	There were no real disadvantages I could notice.
242	2014	hard to find and then identify species
243	2014	-
244	2014	i had to expose myself to sunlight
245	2014	Only a small amount of the species available to collect data on were present around the area in which I live.
246	2014	As far as I could tell, there was no way to delete sightings. I repeated a sighting which I could've gotten rid of, but I couldn't find any way to do it.
247	2014	Attempting to identify organisms by sight alone as some can be easily mistaken.
248	2014	I'd have to keep a look out for organisms while doing other things. A little distracting
249	2014	May mistake certain species.
250	2014	Specific behaviours/phenophases were s.ometimes difficult to identify
251	2014	Not enough species on app
252	2014	hard to take clear photos
253	2014	-
254	2014	going places
255	2014	Software Issues
256	2014	trails were limited
257	2014	not always being sure of the species as some times it was high in trees
258	2014	forgetting to click submit and losing sightings was the most annoying thing
259	2014	time consuming as not all species were present-so more time was needed to be spent on thoroughly seeking a chosen species
260	2014	not very reliable
261	2014	its a bit of a hassle if you dont have a smart phone
262	2014	availability of some species in perth
263	2014	I am not sure if my data input was reliable or accurate
264	2014	the application was very unreliable
265	2014	There was no variety of phenophases at the time collected.
266	2014	Some species are hard to identify
267	2014	Collecting data was made difficult due to inadequate information on identifying species
268	2014	Going and collecting the data
269	2014	I didn't have a smart phone
270	2014	Need more phenophase "other" options
271	2014	Sometimes difficult to identify species.
272	2014	Hard to determine if a species was on the Climatewatch database.
273	2014	Some species were difficult to conclusively identify - therefore I couldn't confirm a sighting.
274	2014	unreliable data
275	2014	there is no illustration of how phenophases/ behaviour should look like, hence, data recorded may be wrongly recorded and unreliable
276	2014	may have caused room for error
277	2014	Incorrect information
278	2014	I wasn't sure if I was getting the specie right
279	2014	more options available for behaviours
280	2014	Accurately recording phenophase or behaviour
281	2014	might get the species wrong
282	2014	unreliable
283	2014	not sure if its always 100% reliable
284	2014	lack of knowledge of trees limited my sightings immensely as i could really only identify birds.
285	2014	time constraints
286	2014	Unreliable logging - I recorded more which did not show up in My Sightings list. Also, it is possible for citizens to get the species or phenophase wrong.
287	2014	The phone app didn't let me save some of my photos and was a bit slow.
288	2014	The App is horrible. Also, it's aimed heavily at the eastern states- most of the phenophases were not applicable in first semester WA, or the species weren't even found here
289	2014	The app is useless
290	2014	the Ap is really bad
291	2014	the iOS app was very user unfreiendly. Please fix this ASAP.
292	2014	Misidentifcation
293	2014	my camera on my smart phone is smashed and herefore doesnt allow me to take photos
294	2014	You need to go outside. The app is buggy, the site is also kinda buggy.
295	2014	you have to leave the house to do it
296	2014	It takes time out of your day, and some results may be unreliable
297	2014	unreliable data
298	2014	It may be hard to identify certain species
299	2014	tedious and at times hard to collect
300	2014	Some species were hard to identify, as they look very similar to others.
301	2014	N/A
302	2014	sometimes it may be incorrect e.g. the wrong species
303	2014	No comment
304	2014	It was a little difficult to select the correct behaviour for animals especially when they were exhibiting more than one behaviour. It was also difficult to know if you were selecting appropriate phenophases for plant species. More specific phenophases would be helpful e.g. saying what colour a 'ripe fruit' will be.
305	2014	not trained and data may be un reliable
306	2014	Sometimes app not reliable
307	2014	none
308	2014	The app was sometimes inconvenient to use
309	2014	Mistaking one species for another is easy
310	2014	struggle to take photos
311	2014	It was hard to distinguish some plants and identify them, often resulting in unreliable data
312	2014	the data can be incorrect and can be falsified
313	2014	It was sometimes hard to identify plants
314	2014	hard to take photos
315	2014	Recognition of species can be wrong
316	2014	it was hard to pick what some were
317	2014	very unreliable, introduces inaccuracy
318	2014	the mobile app did not work on occasions
319	2014	Trying to properly identify species
320	2014	Time consuming, difficult to find correct species.
321	2014	Hard to find species
322	2014	There were a lot of species that were unavailable to record
323	2014	Couldnt record every species that i found even though they were more interesting than magpies and willie wagtails
324	2014	The website was a bit tricky to use sometimes (photos not attaching)
325	2014	Largely inaccurate
326	2014	The mobile application didn't have a back up to show what species were located
327	2014	Species hard to find, takes specific trips to find them
328	2014	To precisely identify species of plants or birds. Also, with the ClimateWatch phone application, it would often stop working when a picture of a species is taken.
329	2014	Phenophase types - you had to have already looked at ClimateWatch's website to know what you were looking for.
330	2014	its hard to find species, be better for more variety
331	2014	unreliable
332	2014	not having a smart device to collect data on at the time
333	2014	Phenophases and location were a little limited. And some not direct; such as '50% flowering'
334	2014	Most of the tie I had no idea if I was actually recordng the correct species
335	2014	Finding the species in the ClimateWatch data
336	2014	time consuming
337	2014	Making data collection compulsory for unit marks possibly causes students to enter unreliable data
338	2014	The app needs more species
339	2014	Bit tedious trying to make sure the data was correct. Also, not many common species are part of the Climatewatch program which meant there weren't THAT many to keep track of.
340	2014	isn't always realible
341	2014	unreliable
342	2014	At times it was difficult to accurately identify some species or their current phenophase
343	2014	Sometimes you werent sure if the plant you were looking at was actually 100% the one you were recording for
344	2014	Most species available on CW were sometimes hard to locate or find.
345	2014	may not be reliable
346	2014	Limited time frame to get a variety of data
347	2014	sometimes it was hard to find indicator speies and get decent photos
348	2014	allocating the species
349	2014	It was often difficult to identify species and i would make sightings but it was hard to take photo of species such as birds or insects.
350	2014	Could be unreliable
351	2014	Could be wong
352	2014	inaccuracy
353	2014	not knowing if it was a correct sighting
354	2014	the data aren't really reliable, for some species it can be pretty difficult to record them as a observation
355	2014	not 100% sure if sighting species was correct. Pretty sure but I'm not a biologist so I can't be certain. Can lead to incorrect sightings.
356	2014	The dificulty of finding particular indicator species
357	2014	Inaccurate data from non professional scientists
358	2014	It was hard to identify some speices
359	2014	Not many
360	2014	hard to find 10 as majority were from the eastern states
361	2014	A bit time consuming walking around and observing the phenophases of different species
362	2014	I suppose the fact that I'm not an expert, and my observing of certain species could be incorrect?
363	2014	Not enough reference pictures to identify species
364	2014	It was hard to discern phenotypes and habitats
365	2014	Difficult to identify different phenotypes of certain trees. Descriptions sometimes unclear e.g first leaf to fall
366	2014	sometimes it was difficult to recognise whether a species was an indicator species
367	2014	Hard to tell if your sightings were correct
368	2014	Location constraints
369	2014	Getting species mixed up
370	2014	some species were difficult to identify with the information provided
371	2014	The internet connection and submitting them!
372	2014	there were not enough sightings at certain times
373	2014	The data collection and recording still seemed inaccurate and it was sometimes hard to distinguish or choose between behaviours/habitat
374	2014	Defining certain species was difficult / Lack of plant species
375	2014	Finding appropriate species
376	2014	It not uploading properly from my mobile to the internet
377	2014	they may not be entirely reliable
378	2014	The mobile app was unreliable. It wouldn't always upload my sightings.
379	2014	it can be unreliable
380	2014	Some possible unreliable information.
381	2014	Forcing students to do a set number of sightings is a bad idea as it could force some students to make up sightings
382	2014	Unreliable
383	2014	not being able to take a photograph of everything.
384	2014	it may be unreliable
385	2014	the data recorded may not be accurate
386	2014	None
387	2014	Correctly identifying the species
388	2014	The ClimateWatch application has significant faults
389	2014	Don't know what species it is
390	2014	Faulty app.
391	2014	the fact that there was little motivation other than grades to collate information in day to day university routine
392	2014	When the bird would fly away, or my phone dying on me and not uploading all my photos onto the Climate Watch website
393	2014	not all citizen scientists are sure of the species they are recording
394	2014	The limit on the species you could actually record.
395	2014	Might not be accurate or reliable
396	2014	Not so many options of species and phenophases
397	2014	unverifiy data
398	2014	Some species were not recognised
399	2014	i could not identify all species i spotted
400	2014	The App doesnt work at all
401	2014	Cant think of any
402	2014	The phone app is really buggy and the online observations only allow one phenophase (ie, you can't have both 'leaves open' and 'flowers open')
403	2014	overlapping catergories made it difficult to select one, uncertainty
404	2014	The mobile application has some technical errors which do not allow me to view the photos I took and all the sightings I made since I began to use my account. Also, editing a sighting was difficult.
405	2014	data may be unreliable
406	2014	It is unreliable
407	2014	I was not disadvantaged by entering data into climatewatch
408	2014	data doesn't record every time
409	2014	Identifying trees
410	2014	sometimes it's difficult to record a species if you don't know the name of it, climate watch should provide more pictures that you can look at in order to identify a spcies
411	2014	time consumption
412	2014	Limited number of local species listed as indicator species, even though they are demonstrated to have strong climatic based phenological patterns.
413	2014	not knowing the species of fauna and flora by sight
414	2014	Many of the species were difficult to confidently identify
415	2014	I didn't always know if I was identifying something correctly
416	2014	The temperamental phone application.
417	2014	the app can sometimes be too laggy or crash in the middle of recording a sighting
418	2014	It was hard to find the climate watch species
419	2014	Citizen science is largely unreliable and this is not aided by not being able to delete an incorrect sighting.
420	2014	Realibility of observations are questioned if no protocol for review is set.
421	2014	The app didn't work so my records didn't save
422	2014	App is terrible
423	2014	Having to go outside
424	2014	The mobile app kept not allowing me to submit sightings
425	2014	Not knowing what species it was
426	2014	Difficulty in collecting exact time and location data for each sighting.
427	2014	the data isnt always reliable, things can be reported wrong.
428	2014	accuracy of say numbers etc
429	2014	It occasionally difficult to know what species you had seen, which meant you could not always record them and some species that I thought would have appeared in the system did not, like the Kookaburra and Galah.
430	2014	it is not independently verified
431	2014	Submitting data where I was completely sure of the phenophase
432	2014	Flaws in the app/program making it more of a hassel
433	2014	wrongly identified species corrupts data
434	2014	Some times a sighting wouldn't go through.
435	2014	Not all the data is useful and reliable.
436	2014	you could be completely incorrect with sightings
437	2014	not reliable
438	2014	Some species may be incorrectly identified
439	2014	Reliability of data is questionable
440	2014	took time
441	2014	app was terrible
442	2014	Hard to figure out specifically if what I was recording is the right thing
443	2014	Remembering to actually do it
444	2014	Some species weren't on the database.
445	2014	not sure whether it's correct
446	2014	not really knowing if the specie was correct
447	2014	took a long time to observe a species
448	2014	Not knowing how to enter certain data
449	2014	can be unreliable as not always sure of exact species/phenophases
450	2014	Not many behaviour types
451	2014	It was sometimes very difficult to know whether the species in question was one species or another
452	2014	not knowing if recording it correctly
453	2014	hard to identify, certain plants and animals. Alot of birds, ducks (Ibis for example) arent on the list which makes it difficult.
454	2014	Sometimes unsure if I have the right species, especially with birds
455	2014	time consuming
456	2014	Hard to find the particular species given
457	2014	My sightings constantly disappeared from my profile.
458	2014	The data collected by citizens can be unreliable
459	2014	ClimateWatch software is buggy.
460	2014	faulty application - wouldnt save sightings.
461	2014	Time consuming
462	2014	Problems with the phone-app, limited phenophase descriptions.
463	2014	Lots of incentive to provide lazy, inaccurate data when it is an assessed component.
464	2014	sometimes it was hard to distinguish species
465	2014	The data collected is unreliable and should not be used in scientific researches.
466	2014	was hard to identify the species and alot of the species we had to identify werent found in WA
467	2014	Time-consuming
468	2014	The mobile application wasn't super - user friendly - a map would have been better than having to enter latitude and longitude.
469	2014	There were times when I made errors in my entries. Being unable to correct them was quite dismaying.
470	2014	none whatsoever other than time.
471	2014	possible attack from some species i.e black swan
472	2014	Hard to locate some species
473	2014	Not being able to find indicator species
474	2014	Not knowing definititely if the animal was the species I thought it was.
475	2014	It was rather time consuming, when you are trying to balance it with a full time study load
476	2014	take up a lot of time
477	2014	sometimes they can be unreliable if not recorded properly
478	2014	Getting sightings done over a period of time, instead of doing all the sightings in one go.
479	2014	I didn't really see any diadvantages to this task. I found it quite an easy and enjoyable activity.
480	2014	it is sometime hard to identify plants and animals and can sometimes be unsure of your recordings
481	2014	Having to go find things on the list
482	2014	unreliabilty
483	2014	It didn't always work properly
484	2014	I am not that familiar with a lot of plants and animals in my area, so I sometimes found it difficult to identify what species an individual was and was reluctant to try.
485	2014	the photos on climatewatch were not clear. i was in many cases unsure if i had the correct sighting of the species
486	2013	asdf
487	2013	asdf
488	2013	asdf
489	2013	It was hard to tell some plants were the exact species on the Climate Watch website. And hard to tell if some plants were at the end or start of flowering
490	2013	Can be unreliable
491	2013	The data is not always reliable enough to be used
492	2013	Sometimes it might be uncertain what the species is (ie. unreliable).
493	2013	some data obtained might be false or inaccurate
494	2013	limited amount of species
495	2013	i was not sure of some of the organisms and so some of my sightings may be wrong.
496	2013	difficult to identify species sometimes
497	2013	Bugs in the recording process - some sightings were lost.
498	2013	it doesn't have it's scientific names
499	2013	none
500	2013	Some species are hard to find
501	2013	anoying
502	2013	Variances and unavailability of different behaviours to record
503	2013	I think it would be better to get people to do follow-up sightings each month/season, so scientists can see the changes to each tree that is studied
504	2013	Can have many outliers
505	2013	we do not know how reliable the people putting in the sightings are
506	2013	Sometimes it is hard to estimate how many individuals are presnt mabey if there a more than less than figure it would make it easy to record
507	2013	may be inaccurate
508	2013	I was worried i may have not identified a species correctly and provided the website with unreliable information.
509	2013	Time consuming
510	2013	Identifying species
511	2013	there are not a lot of options relating to the behaviours observed because i often could not find a behaviour that was completely accurate for my observation, and there are not enough species that can be found easily.
512	2013	hard to identify species
513	2013	Hard to find species. Not all species were covered by ClimateWatch.
514	2013	Hard to find species listed on climate watch
515	2013	It was hard to recognise/find species that ClimateWacth wanted recorded
516	2013	None I can think of.
517	2013	the species on the list were not the ones i commonly saw
518	2013	determining the phenophases of plants isn't fully described
519	2013	Hard to find really interesting species
520	2013	difficult to make accurate observations with not much knowledge
521	2013	Identification was often difficult, recordings from my phone didn't transfer to my account on the computer
522	2013	My species of interest are not breeding at this time of the year
523	2013	None
524	2013	The only negative was it took up time from the day when It could be spent doing other assingments
525	2013	some data weren't reliable
526	2013	Hard to find different species
527	2013	Sometimes it was hard to identify a particular species
528	2013	Animal morphology
529	2013	only focuses on certain aspects of the species and misses out lots of the important information
530	2013	many species weren't included
531	2013	get a large range of observations
532	2013	its hard to log a single narrow behavior
533	2013	people are not necessarily educated and may be uninformed or incorrectly identify a species
534	2013	Being unsure about species
535	2013	It's takes a lot of time and effort to look for species to record their observations as only a few can be seen without having to search around for them. This will make ClimateWatch not so attractive as often many people just cannot find the time or effort to engage in such activities.
536	2013	It was often quite difficult to be 100%sure if my sighting was of the species I thought it was when prior to this I have never really payed attention to species.
537	2013	Difficulty finding and correctly identifying species
538	2013	Some of the data was unreliable or poorly observed
539	2013	less convenient for those who do not have i-phones
540	2013	chances for false or inaccurate reports
541	2013	Not enough species to recored
542	2013	Sometimes I wasn't completely sure if the species I recorded was the correct one.
543	2013	Have to be constantly aware of flora and fauna
544	2013	It was inconvenient in some times because i would see a species and have to stop to record it. This was hard when i was in a hurry or in a position where it was hard to stop and record the sighting
545	2013	not knowing what the scientific names mean
546	2013	I was unsure whether or not the species i was recording were the correct species
547	2013	the data are not reliable
548	2013	having to analyse their behaviour
549	2013	I couldnt remeber all the species that are in ClimateWatch
550	2013	Can be unreliable and not enough data collected
551	2013	entering locations for species without mobile application
552	2013	can be inaccurate and misguided
553	2013	it was quite tedious at times, and sometimes very hard to find particular species or count the number of members of a species in a particular place.
554	2013	People without an iPhone cannot do the sighting straight away
555	2013	It is difficult to find certain species as the weather cools
556	2013	data gaps or unreliability
557	2013	Limited choice of species that could be recorded.
558	2013	If you don't already know the species, it's hard to identify
559	2013	Identifying species correctly.
560	2013	Time consuming
561	2013	It wasn't the easiest to find species in my local area
562	2013	sometimes hard to determine phenophase
563	2013	It didn't have enough options for the behaviour of the species and it was often hard to identify species as insufficient info was given
564	2013	Not knowing the names of many species
565	2013	Reliability is quite low
566	2013	often took time and wasn't always sure if I was looking at the right species
567	2013	species were sometimes hard to identify
568	2013	It can sometimes be confusing choosing which species i had seen.
569	2013	The main disadvantage of collecting data for ClimateWatch is that sometimes, citizens are not trained enough to tell the difference between two very similar species (i.e. certain types of bird), and thus, mistakes can be made, which would affect the reliability of the data
570	2013	sometimes there wasnt an accurate behavioural choice. For example if i was to press other, i would feel that doesnt help when studying phenelogical patterns
571	2013	It was pointless
572	2013	It is not particularly reliable.
573	2013	stats are unreliable
574	2013	If the data was reliable
575	2013	Some species were in different phases at different times of the year so it was quite difficult to tell whether that is the correct species.
576	2013	Too hard to verify sightings.
577	2013	Sometimes people aren't sure if it's the correct species they are identifying
578	2013	sometimes the behaviours offered to record were not representative of what i observed
579	2013	Kept recording same things, observing same species + easy to forget to make observations
580	2013	Unreliable due to non scientists doing a scientists job. Some features/behaviours are hard to distinguish between
581	2013	There weren't any big disadvantages.
582	2013	When observing any indicator species in their natural settings, at times, it was difficult to ascertain what they were doing. For example, it was hard to determine whether an Australian Magpie was feeding or courting with the other Magpies around it.
583	2013	The lack of an app for androids other than iphone.
584	2013	Having to be aware if I would see a species
585	2013	The inability to record other species that were not "climatwatch' species.
586	2013	Not sure whether it is the right species
587	2013	Very difficult to tell if I was observing the same animals each time.
588	2013	seeing species never cared to search for before
589	2013	it was annoying and took away from the joy of observing the species
590	2013	the interface was a little annoying
591	2013	Sometimes I didn't know what the species was
592	2013	I had trouble uploading photos
593	2013	Sometimes it was difficult to identify species that I am not familiar with in the surrounding environment
594	2013	making sure your information was reliable
595	2013	A lot of animals that are very common and you would think would be suitable be indicator species are not
596	2013	That we were forced to record 10. Makes some people lie about it just to reach the target.
597	2013	It was slightly annoying that many of the wildlife that I encountered were not on the ClimateWatch species.
598	2013	I don't have an iPhone, so it was hard to document species straight away because I had to find a computer.
599	2013	being unsure if i had the right species
600	2013	no mobile application for non apple users
601	2013	some of the main animals of australia not being on the species list
602	2013	raw data
603	2013	None
604	2013	I sometimes found it difficult to precisely determine if what I found was definitely the right species. I needed to know the species better.
605	2013	time consuming, bothersome
606	2013	putting in location data
607	2013	It was unreliable (sometimes I wasn't completely sure of what I was seeing or hearing).
608	2013	Often didnt know what the species was and therefore couldnt record an observation
609	2013	The reliability and accuracy of the data in terms of the recorded phenotype and the location of the species.
610	2013	time consuming
611	2013	The phone app was terrible and next to useless, to many bugs. Only one phenotype could be picked at a time, which in some cases was annoying as some species displayed multiple phenotypes. I'm not sure if this was just from me using my phone to log sightings through the website or not though.
612	2013	It wasn't always easy to see species
613	2013	unreliable
614	2013	i have to do it
615	2013	sometimes i forgot
616	2013	A lot of species that i had identified were not listed on the climatewatch database so this meant that i had to look for specific species.
617	2013	I don't have an iPhone so I had to wait to get home to enter my observations into ClimateWatch. I found I was less thorough than those who could enter sightings on the spot.
618	2013	The app didnt allow me to take photos after my 5th recording.
619	2013	App was hard to use
620	2013	Bad data validation and no image of species when entering.
621	2013	No android application
622	2013	Can't find exact location of sighting
623	2013	My lack of specialised knowledge made it hard for me to distinguish between morphologically similar species.
624	2013	There where species that weren't on climatewatch that i could of recorded
625	2013	Some of the species on ClimateWatch were hard to distinguish when recording observations.
626	2013	totally unreliable
627	2013	limited indicator species
628	2013	hard to identify or locate species
629	2013	collecting the wrong information date
630	2013	Didn't have an iphone, silly to force students to record 10 species, will likely produce a lot of fake sightings.
631	2013	Hard to identify some species, hard to identify species that were/werent in climate watch
632	2013	It was hard to identify species
633	2013	unreliable; many times i saw a species but was unable to readily access computer; easy to lie/cheat the system
634	2013	Knowing that citizen scientist can randomly put in data in ClimateWatch and plague the data that I collect.
635	2013	No andriod application. Needed to note down then enter in observations on a computer at a later time
636	2013	may wrongly identify the life cycle of a plant
637	2013	none in particular
638	2013	it felt like an unecessary assignmnent to complete
639	2013	the validity of data recorded through the iphone app
640	2013	Some unreliable sightings
641	2013	Lack of species in urban areas.
642	2013	Whenever I recorded on my phone, I would attempt to take a picture and when i back out of this sometims I doube clicked and the effort of the entire recording was gone...Very annoying
643	2013	Sometimes difficult to determine behaviour
644	2013	it's not always reliable. Many of the sightings are recorded in clusters
645	2013	difficulty placing the location on mobile devices
646	2013	Hard to enforce recording of accurate and genuine observations.
647	2013	The websites a bit difficult to navigate
648	2013	took up a lot of my time
649	2013	Only had limited species to find in an area
650	2013	It was hard to take clear photos of birds as they flew away if you got too close
651	2013	no apparent disadvantages
652	2013	The plants were hard to distinguish
653	2013	not reliable, personal experiences include: not knowing if the species i saw is the species mentioned in the climate watch app. It looks similar to the picture, but not sure if it is exactly it.
654	2013	Not always reliable
655	2013	none
656	2013	much of the data was flawed/inccorect
657	2013	10 DIFFERENT species was a tad much, maybe 10 different sitings that could be the same species would be better and make it more reliable
658	2013	The limited number of species.
659	2013	not always reliable
660	2013	May have misjudging in the particulare species.
661	2013	Not being sure if I was observing the right species
662	2013	Not knowing what too look for when in the park/nature reserve
663	2013	Unsure if my data is reliable.
664	2013	Lack of time
665	2013	tedious especially if it is not what interests you
666	2013	Dont accept many species
667	2013	difficult to find different species
668	2013	Not 100% sure if my sightings were correct
669	2013	hard to be specific about behaviours, numbers, location etc.
670	2013	I often found very closely related species rather than the actual indicator species.
671	2013	Mistaking a species for another
672	2013	Not being able to submit sightings immediately if I did not have an iPhone
673	2013	The data can be very unreliable
674	2013	Hard to find time
675	2013	having to go back and enter data or get the app to work was time consuming
676	2013	time consumed
677	2013	Sometimes it was a bit hard to identify the species.
678	2013	Wasted time
679	2013	Sometimes hard to identify what species a plant or animal is.
680	2013	nothing significant
681	2013	hard to enter data without an Iphone with gps. The locations was hard to pinpoint
682	2013	I had lots of trouble signing in with my UWA email so I had to use a different email address.
683	2013	unrealiable
684	2013	It was difficult to find the indicator species.
685	2013	Different behaviours were hard to distinguish. Obtaining the latitude and longitude was time consuming
686	2013	It was compulsary within a fixed time-frame
687	2013	the large amount of information required to fill in e.g. "how many present"
688	2013	Some recordings seemed as though they wouldn't benefit the knowledge of the species
689	2013	It's difficult to start when you know very little about identifying species, but climatewatch information helped
690	2013	N/A
691	2013	That there were only a few species that could be recorded
692	2013	Inability to identify specie names
693	2013	Unreliable
694	2013	Some species can be difficult to tell a specific behaviour, i.e. the difference between first fully open flower and 50% or more flowering, do you just not report if it is between these two or force it into the 'closest' category?
695	2013	was very hard to find several of the species
696	2013	The unreliability of some of the data due to a lack of knowledge and experience.
697	2013	Time consumed and difficulty of identifying species.
698	2013	Hard to identify species
699	2013	sometimes it was difficult to identify species when making observations
700	2013	technology
701	2013	Coudnt find the species - dont know what they looked liked - not from Australia
702	2013	none
703	2013	A spider came into my room and i stopped to write down what it looked like before getting rid of it
704	2013	not enough species to choose from
705	2013	was unsure about some of the amimals so only had selective enteries
706	2013	lack of species, hard to find, dodgy app and website.
707	2013	Not sure if obtaining data correctly (ie how do you tell if a tree is 95% in flower?)
708	2013	There was no app for my android phone, so it was a little more effort to record data
709	2013	you felt like they weren't scientific
710	2013	Sometimes I am unsure whether the species I have observed is the right species
711	2013	Some entries were inaccurate because of lack of options on phenophases
712	2013	iphone app deleted all my observations (20+) and i had to start again
713	2013	some species hard to identify from picture/description
714	2013	Making time in my busy schedule lol
715	2013	ClimateWatch data is unreliable which makes it seem somewhat pointless
716	2013	Identifying different species, especially trees, where there was no sign indicating the species
717	2013	The data is not very reliable when it comes to scientific reports. This is mainly due to the fact there is significant data clumping and citizen scientists are not qualified thus don't exactly know what to look for.
718	2013	Needed more information on the app of how to recognize certain species
719	2013	sometimes did not allow. Said coordinates were not accurate enough
720	2013	The specificality of entering data
721	2013	At times could be hard knowing what is the correct data
722	2013	Some species were hard to identify and so may not have been identified correctly
723	2013	Citizen observations may not be correct
724	2013	Difficulty in observing many species
725	2013	Unsure of how accurate my data was.
726	2013	I had to concentrate on finding species to record a sighting on
727	2013	I felt that i was limited somewhat by climte watch because of the small number of species they are studying
728	2013	I found it hard to find a lot of organisms.
729	2013	few good tracks
730	2013	Uploading process
731	2013	Weren't uploaded to phone all the time
732	2013	Its hard to tell the difference between plants and birds when you don't know anything about them
733	2013	you cant record some things you see
734	2013	It is sometimes easy to accidentally identify the wrong plant/animal and enter data
735	2013	None
736	2013	quite time consuming
737	2013	Can be unreliable; also data can be isolated mainly to residential areas as 'citizens' mostly live in major cities.
738	2013	Does not really asses your knowledge
739	2013	Need more pictures of what the different phenophases look like so you can record better
740	2013	Time Consuming
741	2013	sd
742	2013	Sometimes I wasn't 100% sure if the species I was recording was the correct one
743	2013	Not all the animals I see are a part of the species list, meaning I spotted and took down data for twice as many species than were needed
744	2013	A lot of the species to choose from were from the eastern states, or I saw bird behaviours or heard frogs calling but could not record them because they were not an option on ClimateWatch
0	2013	Sometimes can be unreliable
746	2013	Thought there would be more species like the kangaroo and emu ect
747	2013	the process wasnt working all the time
748	2013	Identifying season events accurately
749	2013	boring
750	2013	Inconvenience
751	2013	I don't understand this question
752	2013	Sometimes behaviour and species were hard to determine
753	2013	having to remember all the details for when I could upload the data to climate watch
754	2013	It was a bit tedious, especially when using the web (rather than the app), particularly with the locations, as these were difficult to specify, so it was easy to make mistakes which could affect the reliability of the datasets.
755	2013	By forcing people to participate, unreliable results are obtained
756	2013	Mobile application using pictures was limited
757	2013	Entering sightings manually without the aid of a GPS was troublesome at times.
758	2013	The species listed in the ClimateWatch speices are in fact not that common in the enviroment.
759	2013	it was often unrealiable
760	2013	some species hard to identify
761	2013	It is very time consuming
762	2013	I may falsely make a recording without knowing.
763	2013	Indicator species were not always readily observable or present in areas.
764	2013	Very unreliable.
765	2013	Sometimes difficult to find species that were in an appropriate phenophase to record.
766	2013	I sometimes was unsure whether the data I was entering was correct.
767	2013	sometimes it can be unreliable
768	2013	Didn't have any
769	2013	there weren't as many species to mark down as observed as I would have hoped
770	2013	No real disadvantages it's pretty easy
771	2013	Are sometimes unsure on if the data you are entering is correct
772	2013	time consuming
773	2013	Not a large enough variety of species on Climate Watch
774	2013	Repeating observations of same species may be recorded by different people
775	2013	I didn't always have a computer near by to take a sighting after i saw a species
776	2013	It was more of a forceful thing rather than doing it out of my own will
777	2013	Entering data on Iphone did not always work
778	2013	the data collected and entered may not be entirely reliable
779	2013	I was unsure about a lot of plants and animals. It was hard to distinguish some, and their phenophase because I've never seen them before! Many times I had to guess, making observations unreliable.
780	2013	Mainly not being completely sure that I had recorded a correct indicator species.
781	2013	not much
782	2013	recording behaviour, the species especially if it was a bird was just seen on a tree branch and there was no option for that
783	2013	i didnt have the app
784	2013	Time Consuming
785	2013	tryin to find some species
786	2013	having to identify indicator species / characteristics
787	2013	the reliability of the data is low
788	2013	nothing, i could not pick up any disadvantages
789	2013	The dataset was very small.
790	2013	Could accidentally put the wrong information
791	2013	Often unreliable
792	2013	untrained
793	2013	unreliable, not enough response options
794	2013	Sometimes it was difficult to create a point on the ClimateWatch website.
795	2013	I was rather unreliable.... you weren't always 100% sure whether the species you sighted was correstly recorded as the right one
796	2013	making the entries compulsary compromises the integrity of the data - rushed.
797	2013	Time
798	2013	not entirely reliable for assignment
799	2013	Data entry could be inaccurate
800	2013	sometimes they were difficult to spot, and then identify
801	2013	hard to find 10 different species
802	2013	Getting pictures of certain animals
803	2013	The observations section can never be reliable
804	2013	some recordings are unreliable
805	2013	Learning what each species looks like, especially plants since there are many similar once from the same family.
806	2013	Some aspects were hard to answer
807	2013	Not being sure what the species was doing
808	2013	None
809	2013	not many people in rural thus it's skwered to metropalis areas
810	2013	No Android app
811	2013	Difficult to clearly identify species
812	2013	The main disadvantage was not being able to report more species you have seen and only being able to do a select few.
813	2013	Can be inacurate
814	2013	-
815	2013	unsure
816	2013	I had a lot of problems with the website
817	2013	annoying to access via pc - no android app
818	2012	using the latitude/longitude location was confusing
819	2012	There were none
820	2012	Unable to identify most species
821	2012	Can be hard to distinguish species
822	2012	Time consuming in having to make trips to reserves or to collect data in general.
823	2012	Finding the indicator species, especially for plants
824	2012	can be time consuming with someone who has a tight schedule
825	2012	For things such as bees, when entering the number sighted it was difficult as you can't count them.
826	2012	It was often hard to identify the different species. The time it took it enter the information into the website. Sometimes not sure whether a behaviour is worth entering.
827	2012	hard to know what to see sometimes
828	2012	unreliable selection criteria
829	2012	The system often had problems
830	2012	It was difficult to pick trees at the start or end of flowering
831	2012	It was harder to collect data when it started to rain since it was harder to become motivated to go outside and collect the actual data.
832	2012	initially system seemed unreliable
833	2012	was unable to know if what i observed contributed to ClimateWatch
834	2012	The data provided may not be accurate as citizens have limited knowledge in this field.
835	2012	When observing birds they moved around so it was hard to pinpoint an exact location
836	2012	Not always an easy site to use.
837	2012	None
838	2012	unreliability of data collected by compulsory means
839	2012	not reliable, many opinions and perspectives of species behaviours may differ between observations thus has the potential to not be accurate
840	2012	The vast majority of sightings aren't phenologically relevant
841	2012	Citizens don't have a great background knowledge on the indicator species behaviour.
842	2012	Difficult to determine the behavior of the species sometimes
843	2012	time consuming, no community engagement, lack of interesting species
844	2012	Determining the exact latitude and longitude of observations was sometimes difficult to enter.
845	2012	A lot of data ended up being the same despite the change in climate
846	2012	tedious and have to click each part manually
847	2012	From my point of view, there were no disadvantages as there were plenty of things to record near where I live but some people may have found it challenging to have enough sightings to record
848	2012	i have to try and figure out exactly where it was that i saw that particular species
849	2012	Internet explorer could not be used to update sightings,
850	2012	Was difficult to remember exact times and locations of species if you saw them while doing something else (eg: driving).
851	2012	Limited citizen knowledge of individual species and phenological expectations or patterns
852	2012	nothing
853	2012	Can't upload photos with an ipad despite there being a camera built into the ipad; it is annoying that the photos are wasted if the user doesnt make the large effort to transfer photos to machiene that will allow uploading.
854	2012	Did not have any
855	2012	Not being sure if the species you are looking at is the right species to record.
856	2012	None.
857	2012	It is tedious, I have to remember what time/place/organism.
858	2012	often hard to remember to enter data
859	2012	Low priority
860	2012	Not accurate
861	2012	Sometimes the Climate Watch site pages were slow to load makin entering data a chore.
862	2012	difficulties in using website especially when no fast internet available
863	2012	nil
864	2012	i dont belive there was many disadvantages?
865	2012	not knowing the names of species to identify
866	2012	The results on ClimateWatch are not always reliable.
867	2012	non-reliable ( sudden change of weather may affect the results collected)
868	2012	For recording the birds' observations, it was quite difficult to identify them if you can just hear their calls and not see them.
869	2012	possibility for inaccurate or unstructured data collection
870	2012	There is only a limited choice of species to choose from
871	2012	on a daily basis, there was not a lot of variety in the flora and fauna seen, rather one saw the same over and over again and thus didn't really get to see a large variety
872	2012	sometimes its hard to explain, and time consuming
873	2012	It took time to watch for some species, especially birds.
874	2012	It was hard to find some of the plants and animals.
875	2012	sometimes, its difficult to identify birds that are sighted and taking photos of the birds are a feat.
876	2012	Instructions were a little vague in the description
877	2012	None really
878	2012	hard to use
879	2012	No major problems were encountered, therefore unable to comment.
880	2012	The differences between some species were hard to know
881	2012	making observations, but not being able to enter them into the website because of technical issues
882	2012	Not much flexibility in explaining what the species is doing at the time it is sighted
883	2012	no disadvantages
884	2012	I don't care. It sounds awful but it was homework not a choice, so it became a chore.
885	2012	None
886	2012	i had to be very observant and careful
887	2012	Sometimes data entered by citizen is not consistent
888	2012	it's not reliable (there was an entry for a tree in the middle of the ocean)
889	2012	A main disadvantage is that most species observed day to day were magpies, willie wag tails etc. rather than a great variety of species due to suburban location. Also was unsure as to what exact behaviour a species was displaying, and hence possibly entering incorrect data by choosing a behaviour that was not exact. Also often unsure whether a bird's nest was present, so did not ever enter ""yes"…
890	2012	actively looking for indicator species.
891	2012	The time limit to enter them made me rush sometimes
892	2012	I found a lot of the same species, would have been nice to have other species
893	2012	Hard to always remember to enter data
894	2012	the data collected in not 100% reliable
895	2012	It can be a bit hard to identify species properly
896	2012	may not all be correct
897	2012	It was hard to observe species and actually distinguish what they were doing
898	2012	Remembering the exact time
899	2012	None
900	2012	For some species there aren't enough options, or there aren't enough clear distinctions as to what classifies certain behaviours as they are.
901	2012	when rarer animals were seen it was difficult to tell the exact species to enter into climate watch
902	2012	I felt that I needed to have photos, so sometimes when I saw animals or plants doing certain things I didn't record it as I didn't have a photo of it.
903	2012	the websites bugs
904	2012	Didn't always have access to a computer to record sightings and would forget to do it later
905	2012	None
906	2012	It was difficult to determine species, particularly plant species. As such, data collected may not have been that reliable.
907	2012	Entering data into CLimateWatch in the beginning was troublesome as page kept refusing to save data- repetitve inserting of entries til they saved was time-consuming and tiresome.
908	2012	time
909	2012	species identification issues
910	2012	-
911	2012	took a lot of time
912	2012	there is no clear definition about what the locations terms mean, such as the difference between 'urban' and 'peri-urban'
913	2012	Photos are sometimes too big to fit in the record.
914	2012	when you spot an indicator species you don't always get the chance to record it straight away so you see more than you record.
915	2012	Many of the species were hard to identify
916	2012	The main disadvantage was when entering data for climate watch was quite difficult
917	2012	There weren't enough species listed- for example i saw kangaroo's and possums in SW western australia but i couldn't enter it as a sighting
918	2012	A main disadvantage during entering of the data was a shortage of registered 'ClimateWatch trails' already available and registered, and alot of the trails that there are, have previously been used alot for collecting data on the relevant indicator species.
919	2012	Could not login for a while
920	2012	effort to go to the website
921	2012	Some times confused if I had identified the right species. Also i could not upload photos they only showed a bit of the picture not the whole thing.
922	2012	the longtitude/latitude and map is a bit glitchy
923	2012	Takes time to enter the data
924	2012	The small inconvenience of recording data
925	2012	It was inconvenient that I always had to log on to a computer to log a recording because often I would forget
926	2012	Correctly identifying species
927	2012	it was a conscious decision to collect the data which was sometimes difficult to maintain
928	2012	found it difficult to input location
929	2012	it can be unreliable
930	2012	the inconsistancy of the data
931	2012	what i saw animals doing was usually the same over the semester
932	2012	being unsure of whether the species you have viewed is a climatewatch species
933	2012	Some species were very similar in shape, size, colour and so on. Eg In my backyard we have New Holland Honey Eaters, but not White Cheeked ones, which was initially confusing as they are so similar.
934	2012	may not be reliable or accurate
935	2012	time consuming
936	2012	none.
937	2012	difficult to distinguish the name ( i'm not a specialist..)
938	2012	in regards to bird sightings, it is always extremely hard to sight nest. This could affect data if people miss/can't see a nest that is actually there
939	2012	I had difficulty distinguishing what species was what in the real environment (eg. alot of bird species looked very similar)
940	2012	none
941	2012	Citizen scientists may not enter data correctly
942	2012	limitid species
943	2012	may not have been really accurate at identifying different species as they look similar
944	2012	Site can be buggy
945	2012	time consuming
946	2012	It was time consuming.
947	2012	sometimes a little unsure whether the data I was entering was entirely correct, could potentially be a disadvantage to someone trying to interpret the information
948	2012	Time constraints
949	2012	it is a citizen recording, and therefore can be unreliable
950	2012	Remembering to enter my sightings!
951	2012	It was hard to identify different species
952	2012	a little time consuming
953	2012	Time consuming
954	2012	The site was broken/too many IT errors
955	2012	Wrong data can be collected
956	2012	it does take a little while to actually enter the data. However, this will be remedied with the new app hopefully.
957	2012	I wasn't always completely sure on what species i was observing
958	2012	very time consuming and also it is difficult to record on other species other than the ones in the areas where we live, since transport is an issue
959	2012	an amateur eye may miss or misinterpret observations
960	2012	Occasionally observations are wrongly recorded, or species are mistaken
961	2012	Remembering to enter it. Phone app would be good.
962	2012	some things i saw, were not on the list. ie kangaroos :)
963	2012	We only participated for a semester, so weren't able to collect a wide range of data.
964	2012	Data gathered could possible be unreliable, as each person collects the data in a different way
965	2012	Not knowing all the species names
966	2012	There were not any disadvantages
967	2012	Not being able to record the sightings on site (i.e. having to wait until there was access to a computer)
968	2012	unsure of exact locations
969	2012	The data entered can easily be entered incorrectly and thus is not always entirely reliable
970	2012	I don't know the names of some species...
971	2012	Finding time to enter data - especially with all of the password problems.
972	2012	some data are unreliable and hard to prove
973	2012	I can't really think of any. . .
974	2012	I would rather this project be voluntary in the course as I know some people who are only doing it for the sake of a better grade
975	2012	Couldn't go if it was raining. Not all species are ""indicator species""
976	2012	problems with password resetting
977	2012	The system doesn't always work
978	2012	Difficulty in finding indicator species
979	2012	Couldn't observe change over time.
980	2012	The input of sightings was a bit time consuming
981	2012	It was sometimes difficult to remember to record the data after making the observation.
982	2012	Not sure if the data is reliable or not
983	2012	Time consuming and needs reasonable knowledge of flora and fauna to record results
984	2012	the exact behaviour was sometimes unidentifiable
985	2012	not knowing the specific names and types of plants and animals and having to remember to match them up later on the clmate watch website
986	2012	It is a poor representation of species population numbers
987	2012	Repetitive
988	2012	website constantly froze when putting in the species name and sometimes wouldn't come up with it at all, even though i know it was on the list. so would not let me enter a sighting.
989	2012	I would always forget what I had observed
990	2012	Hard to remember specific details of behaviour and time of sightings
991	2012	nothing
992	2012	Even with the recent improvements to the website I found it difficult and time consuming to enter data points.
993	2012	not all animals are indicator species, you may see an animal or plant observe and record what is occuring and it might not be on climate watch.
994	2012	Continuously finding species.
995	2012	Speaking for myself, there are no disadvantages. But when considered in the broader context, I feel the ClimateWatch data is not of much use for scientific research which is a disadvantage for the program.
996	2012	difficulty of transferring information from outside to my computer inside
997	2012	not many target species
998	2012	My inexperience could of led me to make mistakes
999	2012	Being able to locate less common/obvious species.
1000	2012	The variation in species in the area i live was minimal for climate watch
1001	2012	trying to figure out which species was which and what it was doing- not knowing the difference between birds simply walking around or courting for example.
1002	2012	Nothing
1003	2012	at different times of the year i suppose a wider variety of indicator events would be seen. For the species i looked at they always seemed to be doing the same thing (eg. eating) but perhaps that is a reflection on the fact that it is nearly winter and they need to build up their reserves or something
1004	2012	I forgot about it, and had to do them all at once
1005	2012	Had to take time out of studies to look for species to record
1006	2012	None
1007	2012	I was not always sure which choice to select (e.g.:type of surroundings, behaviour) when entering my observations, as some of them were similar.
1008	2012	Having to make judgements about a species' behaviour that I felt may not have been fully accurate as my knowledge of each of the species was limited
1009	2012	limits of available species
1010	2012	I didn't benefit from what i was observing, i had to complete it in my own time
1011	2012	remembering what behaviour etc was observed
1012	2012	not interested in it so time could of been better spent elsewhere
1013	2012	time consuming
1014	2012	None.
1015	2012	details might not be the one that the scientists want.
1016	2012	Not feeling like the data was particularly useful, how useful is hundreds of observations of ""feeding"" magpies.
1017	2012	Having to take time out of my study time to go and look at the plants and animals.
1018	2012	The marks not worth much
1019	2012	sometimes i tend to wrongly identify the plants without a visual aid. that might affect the data i put in
1020	2012	I didn't find any disadvantages.
1021	2012	Entering observations got slightly repetitive, though not a big problem
1022	2012	recording the data
1023	2012	It is not always reliable as some people may not take it seriously and there is room for error.
1024	2012	sometimes were unsure if looking at corect species or if it was actually flowering or not
1025	2012	sometimes not very interesting or different observations
1026	2012	People may have not made accurate recordings
1027	2012	some observations are made up thus they affects scientific research
1028	2012	I could not find all of the organisms for example the white-striped bat. It took some time to find all the species
1029	2012	I found it difficult as I did not know how to identify a majority of the species.
1030	2012	Not having a camera when needed.
1031	2012	Animals can be hard to find
1032	2012	Sometimes the record is not reliable
1033	2012	none
1034	2012	unreliable data
1035	2012	i dont know if im doing it right
1036	2012	None
1037	2012	It was often difficult to note down where and when you saw things if you weren't out looking for them.
1038	2012	difficult to spot a lot of species
1039	2012	Time consuming
1040	2012	It can be hard to tell some species apart (e.g. white cheeked honeyeater vs new holand honeyeater)
1041	2012	unreliable data could be collected
1042	2012	the data is useless and hav very little scientific valuse
1043	2012	difficulty to enter data due to site malfunctions (password) was an extreme annoyance
1044	2012	It was boring at times-especially because we had to sight 20
1045	2012	Not being able to identify plant species out of the UWA campus and at what stage of development they were at
1046	2012	None
1047	2012	the data might be not so accurate
1048	2012	sometimes it proved hard to find species but i still tried my best to find as much as i could
1049	2012	it was sometimes hard to identify certain species due to lack of expercience, or hard to estimate numbers (such as bees present)
1050	2012	time consuming
1051	2012	finding the time to go on the website because it takes a while to enter in my recorded observations
1052	2012	must have access to internet
1053	2012	Forgetting to collect data because the species doesn't appear to be changing day-to-day.
1054	2012	It can unreliable
1055	2012	There are only specific species you can enter, there were many different types of species I saw on a regular basis and could not enter them.
1056	2012	It was difficult to find the species I was most interested in (ie, the animals). Walking around and observing the same things was a little discouraging
1057	2012	Researchers are at a disadvantage as they don't know how reliable the data is. Conversely, citizens may be unsure of what behaviours to observe.
1058	2012	Nothing
1059	2012	Sometimes hard to tell what they're doing
1060	2012	IT was hard at first to easily point out which species a specific organism was.
1061	2012	It took a lot of time to go and get observations
1062	2012	fear of incorrectly identifying a specimen
1063	2012	finding it difficult to identify some of the species
1064	2012	A bit of pressure to submit data within the deadline.
1065	2012	No disadvantages - excellent resource for data base building
1066	2012	Quite complicated
1067	2012	no
1068	2012	Sunburn.
1069	2012	Felt as if my data entries were unreliable as I couldn't tell what some of the behavioural/environments were.
1070	2012	Some of the data that has been logged by the general public were a bit unreliable and/or even false
1071	2012	time consuming
1072	2012	none
1073	2012	The exact location can sometimes be hard to pinpoint
1074	2012	Inaccuracies
1075	2012	It was a bit time consuming and I had to travel quite a distance (25 min drive there) to find trails.
1076	2012	It is hard to determine which species you have seen in nature when looking through the list
1077	2012	Unless you knew what the indicator species behaviours looked like then it made assigning a behaviour to an observation somewhat challenging.
1078	2012	hard to recognise certain species
1079	2012	faults with entering data onto website
1080	2012	observations were in limited areas
1081	2012	It was rushed at some points so i couldnt make the amount of observations that i wanted, or in places i wanted to make them.
1082	2012	there was problems accessing my account
1083	2012	Takes time to spot species.
1084	2012	I had a deadline- not all my observations are as useful as others. They were recorded because i needed them, not because i wanted to record them.
1085	2012	the editing section/ the user interface
1086	2012	Couldn't recognise many species
1087	2012	I didnt see a lot of variation in the species i saw.
1088	2012	having to remember to log it when im home
1089	2012	I don't believe that many of the contributions made by students and other citizen scientists will be genuinely helpful given their general lack of reliability.
1090	2012	Time/location difficulties
1091	2012	sometimes for citizen scientists, the speration of species can be hard, especially in bird species. So data might not be as reliable as citizen scientist may genuinely believe
1092	2012	Couldn't always find the species i was looking for
1093	2012	there weren't any disadvantages as this program is online hence it was convenient to record observations.
1095	2012	Takes time
1096	2012	took up time
1097	2012	It's pretty clear we have a climate change problem - I don't see at all how ClimateWatch is finding a solution to that problem, all we're doing as re-acknoledging that we do have a problem when instead we should be using 1st year uni students to bring forth possible ""genius"" solutions which a scietist sitting in a lab the whole day may never even think of!
1098	2012	time consumption
1099	2012	there were not enough tools that made it possible for me to edit my sightings in a precise way
1100	2012	there werent any big disadvantages to be noted
1101	2012	Limited variety of species that I had access to. Couldn't spend much time outside the city so I ended up with a lot of the same sort of animal
1102	2012	Inconvenience of memorizing a sighting
1103	2012	It was sometimes hard to know what state a certain species was in
1104	2012	hard to remember things on the go, find time to add to my observations onto the site
1105	2012	Limited species.
1106	2012	want sure if I was looking at the right species
1107	2012	My personal lack of knowledge/skill in identifying plants and animals made it difficult to be sure of sightings.
1108	2012	It is subjective.
1109	2012	not quite understanding what stage a species is at, especially being able to identify the differences between fruiting and flowering. Also when and where should we look for nests?
1110	2012	Took up my time.
1111	2012	making sure you have identified the correct species for the data collection
1112	2012	there were none
1113	2012	it was hard to be exact with some of the observations
1114	2012	Looking for all the species is time consuming/inconvenient.
1115	2012	Very monotonous
1116	2012	There were only a limited amount of species to enter data for
1117	2012	Hard to identify some bird species from distance
1118	2012	It was inconvenient to submit
1119	2012	They were not always visible or what their behaviour was wasn't always obvious which made some recordings difficult and perhaps incorrect.
1120	2012	None
1121	2012	don't feel like I know enough to make accurate sightings
1122	2012	Forgetting to record all observations
1123	2012	Faking data
1124	2012	The low quality of observations
1125	2012	Sometimes hard to define exactly what state the animal/plant is in, from the listed behaviours.
1126	2012	some species might identify wrong
1127	2012	That the results do not show any substantial findings over a short period of time. Sometimes the server wouldn't allow me to upload sightings.
1128	2012	Lack of knowledge of what I was observing
1129	2012	viewing birds in trees and brush made it difficult to see if there was a nest present
1130	2012	Many species were not found in my local area
1131	2012	it didn't allow me to engage with many species that i find interesting as they are not indicators
1132	2012	a lot of the sightings were not in sync with expectations
1133	2012	hard to use map to find exact location
1134	2012	I don't think there were any disadvantages.
1135	2012	recognition of some species and their activities.
1136	2012	Time taken to perform observaitons
1137	2012	Sometime climate watch wasn't working, so I had trouble putting my recordings in.
1138	2012	It was sometimes difficult identifying speceis.
1139	2012	Data collection isn't accurate
1140	2012	n/a
1141	2012	its annoying when theres no interest in doing it
1142	2012	inaccurate locations and what the species may be doing
1143	2012	you don't always remember to record your sightings
1144	2012	The species I could find all displayed the same sorts of activities throughout the time I was observing
1145	2012	Sometimes choosing the exact location of a species was a bit hit-and-miss because the species is hard to pinpoint on a map.
1146	2012	It's online and internet is not always available.
1147	2012	Some information may be unreliable
1148	2012	unreliable
1149	2012	Not reliable
1150	2012	available of phenologically active species in the day to day
1151	2012	in it sometimes innacurate
1152	2012	inaccurate information
1153	2012	citizens are not professional in observation, hence most of the records are not specific or correct
1154	2012	N/A
1155	2012	Whenmy sightings were deleted when the sight crashed and I had to start over again
1156	2012	Waste of time
1157	2012	it was hard to remeber to enter the sightings
1158	2012	The time. It took me hours to load my observations and photos into it. It would be alot easier if there was some kind up batch uploader for our data.
1159	2012	some of the 'species attributes' were a bit vague
1160	2012	The information could be unreliable as students may be careless and enter wrong information.
1161	2012	sometime it is not an accurate representation of what is going on. some plants in urban areas are better of than others while some plants are located in more beneficial areas such as river beds etc
1162	2012	would be good if more tickboxes/drop down menus available i.e., on one occasion birds were feeding and calling, but could only enter one bit of info into the drop down box and had to add second bit of info to notes.
1163	2012	It is sometimes difficult to ensure you have identified the species correctly.
1164	2012	location, poor proximity to trails
1165	2012	No real disadvantage to collecting, though it was hard changing location once the data was entered.
1166	2012	Could possibly have identified the wrong species
1167	2012	Not being able to tell what species some plants and animals were
1168	2012	I wasn't very interested so although it didn't take long I saw it as a waste of time.
1169	2012	Tough analysis of organism behaviour
1170	2012	Seeing so many animals, and not being able to enter them because I don't know what they're called
1171	2012	Time consuming
1172	2012	There were many server errors. As for collecting, sometimes it became diffecult to count how many of each species there were, or whether I was looking at the right tree (in the beginning anyway).
1173	2012	some people would have just made up statistics, effecting the reliability of results
1174	2012	took time, often observations were limited.
1175	2012	unreliable
1176	2012	none
1177	2012	unreliable
1178	2012	issues with log in
1179	2012	For the majority of the semester I couldn't get into my account so even though I made observations throughout the semester I couldn't log them in, and by the time I could my memory wasn't good enough for me to be confident of their reliability
1180	2012	nothing
1181	2012	Time consuming at times
1183	2011	It's not very portable, so by the time I get home I might forget the exact location of where I had spotted a certain animal.
1186	2011	Lower accuracy of data could be disadvantage.
1187	2011	None, I think it's a grerat inclusion in the curriculum.
1188	2011	Unreliability of data.
1189	2011	The marks allocated was too small for students to be motivated to contribute.
1190	2011	Some info may be inaccurate
1191	2011	using the map. its not user friendly.
1192	2011	We had to do 20 sightings
1193	2011	Too few species.
1195	2011	Entering sightings could be simplified a little
1197	2011	potential for misleading data if recorded incorrectly
1198	2011	system can be down or not working properly
1199	2011	Timely. Website is confusing to use
1200	2011	Some species are not in there, it is hard to change a record
1201	2011	The selection of plants and animals we could report on was severely limited.
1202	2011	takes time and get a little hectic
1203	2011	None,
1204	2011	not knowing the names
1206	2011	None
1207	2011	Didn't know species' names/appearance well so hard to know if you see it
1209	2011	as it was on the internet sometimes it was slow and took time to put the observations in.
1212	2011	Trying to remember to submit sightings when viewed and over weeks. It was also difficult to remember to submit sightings afetr being viewed, and to remember the amount of the animal viewed.
1213	2011	require to complete sightings as part of university assessment
1214	2011	Limited species to record
1215	2011	hard to find many species that you could actually observe on a regulator basis , also thier were not many species listed that you actually input data for
1216	2011	only a very select data base of species of which to record.
1217	2011	Accessing records and sightings.
1218	2011	Lack of indicator species and knowledge of indicator species
1219	2011	There was little incentive to find a diversity of species, so I didn't explore Western Australia's flora and fauna as much as I should have. Probably my fault really.
1220	2011	Not being able to identify other species that were not on the web site.
1221	2011	Many of the animals I observed were not present on the database, including animals that were native and easy to observe.
1222	2011	It is quite unreliable for scientists.
1223	2011	Not a really large amount of species to observe in my local area.
1224	2011	Not all species observed could be recorded and as a result I was recording a lot of willy wag tails.
1225	2011	limited number of species that could be recorded
1226	2011	People might not be honest and ruin the results.
1227	2011	a lot of what i saw in my area was the same each time
1228	2011	Very luck-dependent.
1229	2011	N/A
1230	2011	The number of sightings I had made kept disappearing and making it hard to have an idea of how many more sightings i needed for 5% of my mark.
1232	2011	N/A
1233	2011	not enough species to observe
1234	2011	- hard to remember actual point specific locations if in an area you don't know well.
1237	2011	Having to enter a certain number of sightings
1238	2011	Remembering to record online what i saw
1240	2011	not all interesting animals could be recorded
1241	2011	Website was not the most efficient , had alot of problems with viewing the sightings i had made
1242	2011	The limitations of species you can add onto the database
1243	2011	limited knowledge
1244	2011	Finding the time to record the findings on the computer and remembering them
1245	2011	I honestly can't think of any!
1246	2011	Often their wasnt variability in the kind of animals/plants/birds i saw
1247	2011	the lack of options for the observation, as in what the animals are doing. better help with identifying the insect species and a general distribution of where each species is expected.
1248	2011	I don't have a camera and it's hard for me to recognize species and make a record of them
1249	2011	How can you justify what random people say is correct and reliable for use with scientific studies.
1250	2011	it was sometimes hard to locate the species
1251	2011	The Website was hard to use, and seeing what observations you had already made was difficult
1252	2011	hassle
1253	2011	None really.
1254	2011	??
1255	2011	not hugely specific data
1256	2011	Sometimes the internet page was not working.
1257	2011	The website was unreliable, sometimes it wouldn't save my sightings and the map could be really slow to load
1258	2011	Entering data into the computer was sometimes difficult.
1259	2011	Noting the behaviour of the subject
1261	2011	Time Consuming
1262	2011	not having a formatted journal or workbook to write in while away from the computer to write in sightings
1263	2011	Complicated sighting data
1264	2011	Was hard to tell what species they were
1265	2011	i doubt that most of the people that are forced to do this climate watch in this unit actually tried to make it accurate although as a whole the people that volunteer are probably the people that are really into it so they would try their hardest to collect the right data
1266	2011	Recording sightings is a little cumbersome...
1267	2011	the website did not work.
1269	2011	some environments shouldnt be recorded
		time consuming sometimes

## Sheet: Benefits to CitSci
Count	Year	The journal project identified potential opportuities provided from large sale citizen science data collection. What opportunities did you identify?
1	2014	Further studies in relation to the Eastern Spinebill.
4	2014	the change in distribution of different species
5	2014	It has the potential to contribute to scientific research on a large scale
7	2014	Assess the clarity of records and help to identify that these records are not always correct, so it is essential to monitor which are the ones to include in an analysis.
8	2014	data was provided
9	2014	The opportunity to collect more phenological data on bird phenology (e.g. breeding)
10	2014	a better opportunity for scientists to have an idea of what was happening without doing all the field work themselves
13	2014	Large amount of data collected
14	2014	To track progression of climate change effects on frogs in Australia
15	2014	To get involved in any way possible to assist scientists and research.
16	2014	The opportunity to collect data of large quantities and over a larger geographical scale for scientfic analysis.
19	2014	How it can be used to analyse climate change
20	2014	To find new species/
22	2014	More resources for gathering data
23	2014	Can provide large scale data otherwise difficult to collate
26	2014	The opportunity to recruit more users, who engage more frequently.
27	2014	to research species in detail
30	2014	Easy cheap data
31	2014	The opportunities to be able to assess the impacts of climate change on the fauna and flora of Australia
33	2014	Determining responses of species to climate change
34	2014	Further research
35	2014	monitoring the increase/decrease of animal populations
36	2014	ability to gather more info faster
37	2014	In the future when more sightings have been made over a longer period of time, there will be opportunities to see how climate change is affecting Australian species.
40	2014	Educating citizens about how scientists in biology gather data make inferences upon the certain aspects that they have observed.
41	2014	The ability for scientists to identify changes in behaviour and phenophases.
43	2014	More widespread and comprehensive results without the need for a large cost.
46	2014	opportunity to observe phenology, distribution and movement of species observed
49	2014	some results where very reliable when paired with a photograph
50	2014	it can tell something about the type of recording citizen scientist
51	2014	useful species behaviours that are relevant to scientific evidence and research but may not be reliable...
52	2014	none
53	2014	The opportunity to see if other more complete data reflected that of ClimateWatch
55	2014	Potential for discovering trends in a species distribution.
57	2014	'Non-scientists' making observations in urban areas could cotribute to sciecific research on climate change, where observations may not be typically recorded
62	2014	citizen science certainly has potential but the collection method must have checks in the process to ensure data is as good as it can be. Good for counts of numbers over a large area
65	2014	mass data collection
66	2014	Varied data and a larger data set possible than if only scientists were collecting
68	2014	the opportnity to use the data to note changes/differences in species
69	2014	More focus on local endemic species research and data collection ie Pencil Pines
70	2014	Citizen involvement in science and research into climate change
71	2014	The effects of climate change can be observed over time
72	2014	the data was collected with lots of people and has
73	2014	plenty
74	2014	Recognition of altered phenophases with latitude or climate changes over time
78	2014	greater volumes of data from a wider variety of locations
79	2014	better understanding of species
81	2014	Overtime data would show patterns relevant to scientists in identifying links to climate change.
82	2014	The opportunity to find ways of making citizen scientist data more reliable
84	2014	The ability to see the changing distribution of a species over large areas, which would be unrealistic to take by professional scientists
86	2014	data collection
88	2014	Could get lots more data with citizen scientists and other scientists
89	2014	Much increased data collection by a large citizen scientist base
90	2014	It provides a cheap way to collect a lot of information
91	2014	Allows the tacking of a species situation in regards to its environment.
96	2014	it gives insights as to the effects of climate change. this allows scientists to act now in terms of maintaining biodiversity.
99	2014	It could involve lots of people across the country.
100	2014	access to more information
103	2014	more data equated to more information about a species
105	2014	it demonstrates the distribution of certain species
110	2014	Use in other research projects.
111	2014	Citizen science can be an extremely cheap alternative to actually having scientists go out into the field and collect data. The large size of citizen science-generated datasets are proof of that.
112	2014	.
115	2014	Work experience in gathering data.
117	2014	The opportunity for citens to particpiate
118	2014	in depth studies of processes of organisms
120	2014	Large database accessible by general public
121	2014	The ability to discern changes in weather patterns according to behaviours/phenotypes of species.
125	2014	large scale data allows for accurate interpretations of results to provide reliable conclusion about climate change affecting endemic and alien species
127	2014	Country-wide (& simultaneous) observations of species in their natural environments
131	2014	More inflow of information about species.
132	2014	to supply general distribution area and a loose seasonal variation suggestion of organisms
134	2014	Further research into specific species.
135	2014	Learn who to write a journal
136	2014	to record sightings of species- if they are easy to identify; able to get local knowledge
140	2014	more data to analyse trends and habitats of species
144	2014	more research on nature and the affect of climate change
148	2014	A large data base of information.
150	2014	Trends in data over time
151	2014	The huge potential of citizen scientists in assisting the study of indicator species.
156	2014	if collected over long periods of time, there are opportunities to discover changes that have occurred in various species behaviour
157	2014	A large database of information for future researchers in longitudinal studies.
158	2014	Sufficient data support further study
161	2014	There are potential opportunities if more citizen scientist participate.
162	2014	There was a lot of data on the species across a large area.
163	2014	Opportunities for citizen scientists to learn more about the indicator species and the effect climate change is having on these species
167	2014	...
168	2014	Can be used for data collection which over a large span of locations.
171	2014	To increase the awareness of the public and to provide large amounts of data
173	2014	Information that individual scientists would struggle to cover inthe same locations or timeframes
175	2014	The opportunity to gain a larger scale picture of the species and its habits in their natural environment.
177	2014	Use of data in large-scale studies on climate change
181	2014	I database of up to date and gathering (but unverified) data to compare and observe.
185	2014	That there is a vast range of information from different species and how they can help to indicate the effects of climate change.
186	2014	community based science that engages students with their environment
191	2014	showing data in populated areas, more long term data than just one case study etc,
195	2014	About changes of temperature affects the timing
197	2014	Good source of relevant, up to date information. Working together to make a big picture.
198	2014	not all data is reliable from citizen science
200	2014	potential new locality discoveries (in our case the Gymea Lily) of it jumping the barriers currently inhibiting species expansion to the south as is expected of it.
201	2014	allows for large scale analysis of changes in the species location of phenophases by scientists
205	2014	a simple easy way for scientists to collect a large amount of data
208	2014	Any long period of time data collection of a common species.
210	2014	Ability to receive more data then what scientists by themselves could collect.
212	2014	Large smaple of data to use for greater understadning of climate change
216	2014	To look at change on a large scale over a large area spanning different environments. As opposed to studying change on a small scale.
217	2014	There was a chance to discover changes in migration or distribution patterns in our particular species. Unfortunately, our anomalous data turned out to simply be classification/typographical mistakes and our species is still doing the same thing it always has.
218	2014	Opportunities for school and community involvement
219	2014	Phenophases can easily be seen
221	2014	research projects for the future
226	2014	Every day data, not just from artificial testing.
229	2014	Changing patterns
230	2014	The opportunity to use this information in the analysis of an indicator species and the effects climate change has on the species - it provides scientists with extra evidence to support their claims that climate change is affecting Australia's biodiversity
232	2014	if there was one citizen scientist recording the same plant going through different phases this could be useful
233	2014	large scale collection of data
235	2014	The potential for large scale observations
236	2014	Mass recordings with minimal effort
237	2014	Opportunities to learn more about a species and research information I usually wouldn't ever consider researching
238	2014	get close to the nature
240	2014	opportunties to note changes due to climate change
241	2014	The information can be useful for consideration in scientific research
243	2014	Gaining knowledge
244	2014	obtaining additional data which complimeted other sources well.
245	2014	Opportunities for data to be collected at no cost or loss of time by scientists.
246	2014	Gathering information from many different sources allows for much greater data creation.
248	2014	Large amounts of data
250	2014	A method of recording/identifying long term shifts in distribution/population density.
259	2014	being able to contribute to this organisation
261	2014	allows us to see what the public has knowledge of and changes over time
263	2014	The ability to identify changing patterns
265	2014	To track bee activity as bees are sensitive to environmental change and vital to species wellbeing
267	2014	The data collected creates opportunities for more comprehensive studies on phenology and climate change to take place
268	2014	Allowed us to understand climate change
269	2014	the potential to make members of the public more environmentally conscious; and the collection of data that is otherwise unavailable.
270	2014	large scale and easy data collection
272	2014	Estimating similarities/changes in populations of species over time
275	2014	getting citizen scientists to engage actively with their environment
276	2014	Opportunity to recognise species and become aware of climate change
277	2014	data collection
279	2014	The effects of climate change
282	2014	widespread data
284	2014	to allow me to write a scientific article.
294	2014	Area's in which climatewatch could be improved.
300	2014	Both the use for scientists, and the spreading of science to the general public.
304	2014	opportunity for widespread data collection with less costs incurred as well as the opportunity for valid research to be undertaken using the data from citizen scientists who feel involved in the process.
305	2014	a larger and more diverse range of data than a single group of scientists can produce
306	2014	Greater participation
308	2014	Allows scientists to look at a wider range of data that is already collected
315	2014	Relation between species and their interactions in a community.
316	2014	To be able to contribute to the world
318	2014	identifies possible areas for future research
319	2014	Use of citizen science to reduce field work required
320	2014	To identify the impact of climate change
322	2014	Citizen science could be reliable and useful for professional scientists if certain measures are taken, like analysing the data for errors and misidentifications etc before use in professional works.
328	2014	The opportunity to reflect on the data and predict changes in distribution of a species.
330	2014	patterns in the change of distrbuition
334	2014	Focusing sightings in one area was more benficial for sightings relating to migratory birds. These sites could be visited by scientists if t need arises to conduct furher research. Also, it is easie to make a smaller group aware of ClimateWatch than it is the entire Australia. This would help scientists make regular osevations in one area without having to do it themselves
335	2014	Eliminating outliers of data
337	2014	Changes in the times of species behaviours over the years
339	2014	Opportunities that allowed us to
342	2014	Can be used together with other research to indicate the movement or change in phenophase of species
344	2014	Tracking of fauna habitat range
346	2014	To test citizen science data reliability
356	2014	The opportunity to measure the changes in distribution of a species over time
357	2014	Further research into citizen science data reliability
359	2014	-
364	2014	Articles regarding climate change and its effects on the environment
365	2014	The opportunity for a wide and comprehensive categorisation of species with minimal resources required
367	2014	To contribute findings to researchers
374	2014	To learn more about local species
376	2014	Able to obtain large amounts of data from all across the country with relatively little effort
378	2014	Its ability to show region wide trends.
379	2014	it gave good opportunity for potential research
380	2014	Making professional articles.
384	2014	identifying if a species is declining or expanding
385	2014	knowing scientific names
386	2014	The opportunity to be involved in the study and accumulation of data
389	2014	Citizens get involved in research
390	2014	Ability to research possible climate affects on species
391	2014	ability to predict future trends/endangerment of species
403	2014	lots of data on many species
404	2014	scientific research based on data submitted from citizen scientists
405	2014	Large data base to supports findings
407	2014	Opportunity to obtain an overall insight of the population distribution of species over a time period
408	2014	chances to record changing migration pattern s
409	2014	Wide range of sightings
412	2014	Lots of data
415	2014	reliability of results
417	2014	to look for different behaviours of species due to climatic factors
419	2014	Wide scale data is able to be collected.
420	2014	Save money in terms of data collection as citizen science are not paid to do the program
422	2014	Interpreting data
424	2014	More opportunities to gather information otherwise unaffordable or unreachable
426	2014	Opportunities to analyse large amounts of data over time to observe phenophase timing changes.
428	2014	gamification
431	2014	Larger datasets can better show trends or changing patterns
434	2014	Just more sources of information- productive in collecting data.
436	2014	large scale data collection (quickly)
438	2014	Ability to collect large quantities of information on a given species.
444	2014	discovering possibly endangered species
446	2014	for people to act as scientists where scientists cannot go
453	2014	good source to get information from
454	2014	Further research opportunities.
458	2014	Ways to collect large amounts of data
459	2014	It provides more raw data than could feasibly be gathered by professionals.
460	2014	potential outcomes for indicators species in response to climate change and various ways to address these issues
462	2014	Bulk data that can be used for rough estimates.
463	2014	Profesional scientists can't be everywhere at once, the public can.
468	2014	An indication of the presence of species, which can be used to predict future distributions.
469	2014	Citizen science provides the opportunity for scientists to get reasonably accurate information over a very wide distribution and for relatively low cost.
472	2014	To study the effects of climate change on specific species
473	2014	An overall view on how climate change affects Australian species allowing scientists to act specifically against climate change.
474	2014	For the public to be involved in species conservation.
475	2014	The ability to collect large amounts of data without large costs that is usually associated with scientific research
477	2014	to gain a better understanding of certain species
480	2014	the ability to show the effect of climate change on the environment
485	2014	wider source of information
486	2013	dfasf
488	2013	sd
489	2013	To group data and see any trends in seasonal patterns
490	2013	It identified many phenophases of the species, but more research needs to be done
491	2013	to aid in the identification of phenophase
492	2013	Opportunities for mass observation of species.
494	2013	the distribution of species over time
497	2013	The usefulness of citizen science
502	2013	Different observations and seasonal events for comparing and analysis
503	2013	Providing data that will help decide what effect climate change is having
504	2013	Long term species observations.
505	2013	the opportunity to monitor plant and animal behaviour over a time frame (if this program continues)
506	2013	more readily available information about pheno phases and distibution areas
507	2013	availability of information
510	2013	If done properly it could help with studies
511	2013	having more volunteers/people involved would help gather enough data for comparisons and proper analysis.
515	2013	Valuable information can be obtained and observed.
516	2013	Allows a large amount of information to be gathered with little effort.
518	2013	Gives a large amount of data from many areas
519	2013	That the coastal tea tree is not becoming extinct
520	2013	plethora of data; data from a larger range of habitats/places
521	2013	collecting a larger range of data than normal
522	2013	Great potential for useful data to be gathered if more people and guidelines are followed on how to record sightings.
523	2013	The ability to get larger amounts of data with relative ease
524	2013	The opportunity for a wider Knowlege and data base of indicator species phenology
526	2013	Help to analyse the impact of climate change on species
527	2013	Opportunity to understand how particular species respond to climate change, through a vast amount of data
528	2013	Distribution of animals
534	2013	Gaining trends from the data
536	2013	The ability to find patterns in behaviours amoungst the species
537	2013	can allow you to map changes in distribution and phenophase
539	2013	it can be used to raise awareness and educate others about the phenological changes in Australian fauna and flora
546	2013	It allowed us to observe if the phenology of the Striped Marsh Frog had been affected by climate change
548	2013	Collaboration useful for research
551	2013	professionals can't be everywhere; anomalous behaviour can be recorded; multiple entries ensure validity
552	2013	to observe, trends in the phenology of the species
553	2013	benefits to professional scientific research by providing information on general trends involving a particular species.
554	2013	schools, can record what species they have in their surrounding areas and do it as a project like we have
555	2013	even though some data was unreliable, the Journal project still helps to highlight behavioural changes in certain species
557	2013	Changes in distribution.
560	2013	Opportunities for people to connect with the environment
561	2013	ways to reduce the effects of climate change
562	2013	easy access to large amounts data
563	2013	Could be used by professional scientists studying phenology
565	2013	Observations can be used in scientific journals
566	2013	saw the changes in some distribution of species
569	2013	In our team article, we were able to identify the opportunity to use citizen science data in determining migratory patterns in certain species- which ended up supporting the findings of a previous study. Citizen science data was found to be useful in determining certain patterns in species.
570	2013	opportunities in understanding more recent and domestic behaviour and distribution of plants and animals.
572	2013	The ability to contribute to wider scientific efforts.
573	2013	unsure
578	2013	a potential base of information that is spatially spread. Good for large scale research.
579	2013	Ability gather large amount data from large area range
582	2013	The Journal project would enable scientists to observe the long-term phenological changes that have occured in different species in response to climate change.
583	2013	Community education and involvement, opportunity to collect the large amounts of data needed to link climate change to phenological events.
586	2013	more data of a species
587	2013	The chance to have many years of data about a set or individual specimens
588	2013	with a large enough sample size, the data can be accurate enough to use. though bias is still an issue that is not quite understood yet when it comes to citizen science
589	2013	citizen science provides data covering a wide scope in area/species
590	2013	Bird phenology data in aus needs improvement
591	2013	To offer data for a particular species
593	2013	The opportunity to identify the wide-scale biological effect of climate change on particular species. This information was originally limited to the Northern Hemisphere but through this program we can expand this to a global level.
594	2013	opportunity to gain data that maybe hasnt been done by other articles
595	2013	Opportunities for improvement
596	2013	Ability of the public to contribute to scientific findings.
599	2013	increased ability to survey larger areas
601	2013	to find out more information on how climate change is greatly effecting all species of plants and animals
603	2013	Many data that was collected was accurate
604	2013	Larger quantity of data to draw conclusions from
606	2013	opportunities to gather a lot of data, analyse it and then report on it, which would be possible otherwise
607	2013	To be able to use a large amount of data which would otherwise be almost impossible to obtain.
608	2013
609	2013	Accumulated amount of data can help us understand how species invade or migrate into areas during a certain time period.
610	2013	With greater education it could lead to a reliable source for scientific research, however there is evidence that the people collecting the data were not overly educated, leading to unreliable data sets and causing limitations in the analysis of these data sets.
611	2013	The ability to map distribution changes. However, from the project, a huge amount of data is necessary, as it was subject to big limitations.
612	2013	Supplementary supporting data
613	2013	Allows you to do research on how climate affects their presence
615	2013	faster and broader collection of data
618	2013	Assist in ontaining a large population for a species
619	2013	Gain information about particular species
622	2013	Larger sample size
627	2013	To promote awareness to citizens
630	2013	Studies on phenology are made possible by citizen scientists
641	2013	Ability to identify changes in distribution or the timing of phenological events.
642	2013	Oppurtunities to identify mass changes in phenophases etc.
644	2013	to view nationwide data
645	2013	the large distribution of participating citizens
646	2013	In time, the data will hopefully be useful in observing the direct influence of global warming on our native flora and fauna. its a good tool for education in our universities, i don't believe it should be compulsory, as this can warp observations.
649	2013	Gather more information
651	2013	Collect more data of a wider range
655	2013	opportunity to get a large number of observations from different places in a short period of time
662	2013	observable information that spans across large geographical areas
663	2013	Opportunities for more research on species.
664	2013	The larger the number of people collecting data, the more accurate the data.
668	2013	A general overall distribution trend of a species could be identified
669	2013	Track phenological changes in many speccies but would be necassary for it to be more large scale (i.e more sightings necassary)
671	2013	Gaining information about the behaviour of species
672	2013	Immediate access to thousands of sightings over different time periods.
674	2013	Use of ClimateWatch in Primary School Programs
675	2013	Broader area covered and greater number of observations than could be achieved by scientists alone
679	2013	Easy and cheap way to collect large amounts of data.
680	2013	Seems to be a lack of historical phenological record for these species in Australia, longer record will be useful
682	2013	The opportunity to discover and define trends in phenology and distribution at a low cost!
683	2013	opportunities for citizens to become aware
684	2013	It allows a large sample size of data, useful for studying climate change.
685	2013	Using observations for research into changes in species distribution, behaviour and timing of events
686	2013	If you wait long enough an useful dataset will establish - in the case of ClimateWatch this hasn't happened.
689	2013	The ability to monitor a wide range of species over a huge area and find trends and patterns. This would be very difficult and costly without the participation of citizen scientists.
690	2013	I was not aware of citizen science programs before.
691	2013	The ability to be able to access a large scope of observations due to the combined effort of citizens
692	2013	Ability to identify trends in species behaviour
693	2013	New avenue of science
694	2013	Distribution information, particularly if there are concerns about diminishing or expanding populations. Changes over time, so trending data.
695	2013	The ability to get a lot of data from a range of locations and about a range of species which can be used in scientific programs
697	2013	Citizen science's ability to provide phenological data.
701	2013	analysis of effects of climate change
702	2013	phenological comparisons between cities
703	2013	Mass data collection
706	2013	large scale data used for climate change analysis
707	2013	Track species response to climate change
708	2013	Timing of seasonal events and changes in distribution of a species to be analysed.
709	2013	Research into proper researching and data collecting techniques
710	2013	To have a greater understanding of the relationship between phenological events and climate change
712	2013	larger, more wide spread monitoring of many species who have little records
713	2013	phenological studies
715	2013	That citizens could aid scientists to identify species' behaviour for research purposes.
718	2013	Large scale information unobtainable to a small team of scientists
720	2013	To see where an animal has been sighted
722	2013	the ability to use this to gain consistent data on species for studies
723	2013	there is the ability to analyse the changing phenophase of plants and animals
724	2013	Ability for regular citizens to get involved
725	2013	Finding a distribution for the species.
726	2013	Data collection is large scale
727	2013	It allows scientists to have access to a large database of information which could help significantly.
728	2013	The data was from a very large scale and can be used to find trends in data.
729	2013	know more about species and protect them
731	2013	Spatial Distribution studies
732	2013	Showed the data isnt just useless
737	2013	Makes citizens more aware of the environment and our effects on it. Gets the public interested in nature generally as well, and makes them feel they're a part of something.
742	2013	I don't think a small team of researchers could have gathered data from such a wide area given time and budget constraints
744	2013	Providing data on species in areas where not many surveys have been recorded.
746	2013	we will be able to see the effects of climate change on these species in the future
747	2013	Collecting ample data
753	2013	data has the potential to be of massive use- if reliability and accuracy can be improved, citizen data can help observe species around the world in a way scientists are not able to
754	2013	It can provide scientists with large data sets, without them having to take time to collect the data themselves. This can allow for a broader geographical and temporal range for a study.
756	2013	Some form of data is better than no form of data
757	2013	The opportunity for citizens to become better acquainted with environmental issues and the impact of anthropogenic change on the environment.
758	2013	From the analysis data available now showed us that there are changes occuring in the breeding habits and distribution of the species. Future research and more available data can confirm that these phenomenon are occuring and we can also identify the extent to which they are occuring.
763	2013	Data collected over a larger geographic area
765	2013	Wider scale environmental analysis.
767	2013	data records
769	2013	that the data collected can be very useful
772	2013	Opportunity to explore and observe environments i wouldn't usually
774	2013	species behaviour change due to climate change
775	2013	Allows to get alot of infomation about species, that would be extremely hard to obtain by a few scientists.
778	2013	easier to gain distribution charts
779	2013	To get people more aware of climate change and involving them in useful, active data collection.
780	2013	A wider, more readiliy available record of species distribution and behaviour
783	2013	able to see if climate change is affecting species
787	2013	involvement
788	2013	the ability to access data that covers a wide area
789	2013	The ability to be fairly certain of locations in which the species are present/ when they are in specific phenophases.
790	2013	Cheap recordings
792	2013	trends
793	2013	That citizen science could work if it was better regulated
795	2013	The potential for a large database of Australian fauna and flora
798	2013	opportunities to have something published
799	2013	Lots of information available about specific species in various areas
800	2013	the opportunity of data potential
802	2013	A more clear picture of species behaviour and distribution over Australia
804	2013	to create intrest in the surrounding ecosystem
805	2013	That with given a certain structure to write in, some information, scientific observations could be made from anyone. Reliablity is questionable since its still quite a small organisation that hasn't as much awareness it needs. With time, is can be very of great scientific potential.
807	2013	Changing seasonal event timings
808	2013	Mass data collection on a wide range of species and their behaivour
811	2013	Able to see approximate differences in timings of events in different climates
813	2013	Involvment with the public which is very important in creating awarness of current issues and importance of scientific study and the knowledge that is gained and the advantages that this knowledge provides
814	2013	-
816	2013	possible large quantities of data
817	2013	increased data pools over time
818	2012	changes in species distribution in the Willie Wagtail in response to climate change
821	2012	Ability to analyse larger data sets
822	2012	That more trends could be observed if more people added data and continue to add data over a long period of time.
823	2012	Research
826	2012	The ability of scientists to use data collected by citizen scientists for scientific research
827	2012	the ability to see what a species is doing on a larger scale (potentially)
828	2012	look into how citizen science operated
831	2012	To determine the effect that climate change had on the distribution of magpie larks; to use such large amounts of data to make informed decisions about species
832	2012	to use for future distribution and population studies. I would be wary of using data on behaviour as observers might be less reliable for that.
834	2012	Species' activities strongly depend on conditions such as temperature and precipitation.
836	2012	Large and varied recordings give a broader result then sitting in the field for a week or two watching species.
837	2012	The large scale and wide spread collection of data that is not possible for scientists or companies due to financial/political limits.
839	2012	to observe any changes to a species
842	2012	Public involvement can be very useful in data collection
844	2012	Our group found it difficult to locate older data which identified the importance of keeping records. The opportunity created by today's climate watch observations is that they will provide data for comparison purposes for studies maybe 20 or 30 years from now.
845	2012	There were many species that could be indentified and noticed to collect information from
848	2012	data for future use in important experimments and predictions about the future effects of climate change
850	2012	Provides information for future experiments/reports on certain species.
853	2012	Observations can be made from a wider variety of locations than they would be otherwise.
854	2012	The correlation between climatic changes and distribution
856	2012	Flowe
861	2012	The long term conservation of a species
863	2012	Improved knowledge of climate change effects.
867	2012	to identify the type of species focused on
870	2012	You could use citizen science data as apart of your data sets/evidence of abundance etc of your species
871	2012	through the data collection, one can come to see how the habits of a certain flora or fauna has either slowly changed or remained constant over the years.
872	2012	learning patterns of the species, and why it may occur
874	2012	To be bale to record data so that in the future we have historical data to look back upon.
875	2012	the large the data collection over the years, will generally leave the impression that the species are found around the region.
880	2012	the large scale citizen science data enabled more data to be collected than if it were just done by small groups of scientists
883	2012	ability to learn more about the environment
885	2012	Lots of data
888	2012	the use of citizen science to analyse phenological aspecs of animals and plants
889	2012	ongoing studies of different species to reflect how a continually changing climate may effect these species in the future. Monitoring climate change not only through weather etc. but through biological responses. Citizen interaction allows for widespread, extensive data collection.
890	2012	able to collect a larger sample size for research.
892	2012	Able to notice changes in a species behaviour-phenological shift
894	2012	to gain public trust in regards to climate change as the citizens are the ones collecting the data and can see the results for themselves first hand.
897	2012	Assesing the effect of climate change on certain species.
901	2012	observing the effects of climate change on various species
902	2012	The opportunity to scientifically analyse (for climate change but not neccesarily) a lot more data that couldn't be collected by professionals alone
906	2012	The opportunity to collect data over a wide range and collect vast amounts of data.
913	2012	Know more about the nature
914	2012	large amounts of data can be collected in previously inaccessible places in a shorter time
917	2012	How citizen science can obtain information that often has not been recorded or recorded continously over decades
918	2012	The opportunity I found was for sound scientific inference to be a strong possibility on how australia's species are being affected by climate change, after enough data has been recorded to ClimateWatch in the future, after a longer period of time or years of this.
921	2012	good way to collect lots of data from every where.
924	2012	Understanding of climate change on a broad scale
926	2012	The vast number of data gathered over a period of years would enable scientists to identify patterens of behaviour for research and the ability to identify change/ anomolies
930	2012	It helps to have many people watching because their are not enough researchers to record data consistently.
931	2012	use of data
932	2012	The ability to analyse a species distribution over time.
933	2012	Large-scale observations over extensive periods of time and space
938	2012	opportunity to investigate the extention evident in willie wagtails breeding season and why/how they are suffering from habitat loss
939	2012	Large number of sightings could be used by professionals and if they had to do it themslves it would have been very time consuming.
940	2012	gives a bigger base to identify changes in the environment...if the data can be relied upon.
942	2012	chnages in species population
944	2012	-
946	2012	To find out what species are doing on a more regular basis than when a scientist only occasionally makes sightings.
947	2012	It has the potential to provide needed information when looking at changes in seasonal events e.t.c which scientists may not be able to obtain themselves.
948	2012	Great for wider distribution of data collection
950	2012	To find out how climate change is really affecting Australia. Most current data is from the northern hemisphere, which may not be accurate for Australia.
952	2012	A greater amount of data
956	2012	More data than would ever be possible for only scientists to gather.
957	2012	THe journal project taught me to work out trends in distribution of our groups species from the data entered in climate watch
959	2012	More observations could be made over a larger area.
960	2012	Larger data samples and public environmental awareness
961	2012	We used the sightings as the basis for very significant findings about how climate change is affecting animals. Also made you think about it more deeply.
963	2012	The ability to look at results, and draw conclusions from them.
964	2012	Data collected is of large amounts, which makes it more likely to find relevant information in the one site.
966	2012	New discoveries by citizens
967	2012	The data collected through ClimateWatch was already more than the available historical data on our species
968	2012	studying phenology changing
969	2012	There is so much more data for us to look at. Thus we could more clearly see the effects of climate change on our species
971	2012	Mapping distributions
972	2012	opportunities for more detailed data of species
973	2012	Being involved in trail walks, ad contributing to making a larger phenological data set of Australian species which is otherwise fairly poorly represented compared to many northern hemisphere regions.
976	2012	Simple gathering of information very quickly
977	2012	developing trends associated with changing environment
978	2012	Cheap collection of data and interaction of communty with environment
979	2012	Future of species
980	2012	The opportunity to make use of large numbers of observational data quickly and easily, allowing climate changes and their affects on species to be investigated
981	2012	Provided the results are checked for outliers, citizen science allows a lot more recordings of observations and data.
982	2012	Citizen science are made up of voluntary citizens and this saves a lot of cost
983	2012	To make the effects of climate change apparent to each individual
985	2012	the opportunity to allow the data collected act as a basis upon which groups were able to conlude findings of their report and use the information to a degree in their journal
988	2012	largge number and variety of sightings compared to if you had to do it all on your own.
989	2012	A cheap and convenient option for research
992	2012	Opportunity for large scale data collection. Ability in the information age to involve people and places that it may not otherwise be practical to involve. Use of volunteers allows data to be collected without funding which may then highlight a need for a full scientific investigation.
998	2012	Links between climate change and migratory patterns
999	2012	Citizen science on a large scale will provide useful information about species response to climate change in the LONG term.
1000	2012	creating distribution maps
1001	2012	a lot of good data can be collected by students doing the project allowing for reliable data and more data in climatewatch
1003	2012	as it is open to anyone and everyone, the amount of data that could be recorded would be invaluable to future scientific studies especially over more time
1005	2012	Allowed us to research our species without having to spend a lot of money on collecting our own data
1007	2012	The opportunity to provide observations that can change the expectations scientists have on certain species and their future.
1008	2012	Observing changes in behaviour of species that professional scientific resource may not have been allocated towards king
1009	2012	grater amounts of data over large areas
1011	2012	easy large scale data collection
1013	2012	needs more citizens, not reliable
1014	2012	Understanding that participation in Climatewatch collection is important for other scientists.
1016	2012	the ability to potentially see large scale trends in phenological change.
1018	2012	Mostly those shown by other published papers using CS data
1019	2012	siginificant findings such as willie wagtails in tas that is predominately a green area where else wagtails tend to be in more arid conditions
1020	2012	It is possible to correlate seasonal behavioural and distributional patterns against changes in temperature.
1023	2012	To produce more research on a organisms phenology
1025	2012	there is not alot of information on australian species out there so an oppertunity to increase knowledge was presented
1026	2012	investigations based on the sightings
1027	2012	data of specific species are analysed
1028	2012	The opportunity of seeing how climate change is affecting these organisms
1031	2012	Notice a change in species distribution
1036	2012	Citizen science data collection is important for the continuous observation of a particular species
1037	2012	That many useful findings will be possible as the data builds up over a longer period of time.
1038	2012	greater interaction between society and its local environment
1040	2012	With the large, yet sometimes unreliable, data sets for the species it is clear that many projects similar to the one we completed could also be done with citizen science - allowing for 'low cost' scientific research
1041	2012	new research opportunities that were restricted by distribution of species
1044	2012	There were more observations so more conclusions could be drawn
1046	2012	Opportunities to analyse data from a broad range of locations that would otherwise be costly in time and money to gather
1050	2012	effect of climate change
1053	2012	That data could easily be gathered for scientific study and interpretation.
1055	2012	Provided a wider view of the species at different species at different times.
1056	2012	Having large scale citizen science data collection allowed for an extensive number of data records for various species. A larger sample size gives more to analyse and reduces the chance of error.
1057	2012	Lots of people can allow the amass large amounts of data.
1059	2012	Lots of data
1060	2012	Set up graph distribution for the animals and spot any patterns
1061	2012	New habitats and food
1062	2012	ability to track spread of species over a huge area
1065	2012	Excellent basis for a wider examination of what is happening in our planet
1066	2012	Showed gaps in our information knowledge; providing ideas for further studies that may prove beneficial in conservation
1067	2012	to realise the development of scientific statements due to this data
1069	2012	Large scale data sources over a large area without extensive individual field work.
1073	2012	They allow others to conduct findings and write them
1075	2012	To observe the effect of climate change on certian species.
1076	2012	To determine the impacts of climate change on certain species
1079	2012	that the grey fantail does make a great indicator species
1080	2012	unsure
1081	2012	Oppoutiunities to find new patterns in behaviour and breeding.
1083	2012	Allowed citizens to become aware of animal species around them.
1085	2012	Marri flower coverage of canopy, Marri health, new leaf buds, etc Also the potential to get local schools involved on a better scale
1086	2012	Data availability for scientists
1087	2012	There is more data, so we can gain more of an idea about different species.
1088	2012	It could be useful in the future to identify changes in migration or distribution, however, it has to be more organised and maybe have a software program that logs all the location points of the same species. Similar to atlas of living australia
1091	2012	Easier collection of data across large ranges of the geographical regions
1092	2012	Just being able to find out the distributions of certain speices
1093	2012	I believe through this data collection, researches are able to narrow down factors (e.g. rainfall) which directly affect the species, rather than just a general term of ""climate change""
1095	2012	Ability to see changes in patterns of different species. Identify possible reasons for change (climate change, etc). Allowed normal citizens to become involved in community and environment.
1099	2012	to collect a great set of data for many species that would allow scientists to create theories on their behaviour instead of just hypothesis.
1101	2012	Large amounts of data gathered with little effort
1103	2012	How data collected by citizens can be applied
1104	2012	the more people participating in citizen science data collection the more likely vast amounts of data can be collected and reliable results can be found for use in research and whatnot.
1105	2012	Amount of data that would otherwise be unattainable.
1106	2012	certain species have a lack of identification that could be improved/ maybe these species need more research
1108	2012	we can learn more about the animals.
1109	2012	Opportunities to have a large data source collected from a variety of sources, giving the data set credibility and variety.
1111	2012	to introduce more people to climate watch
1114	2012	To know the behavioural patterns of species over a year.
1116	2012	The opportunity to learn more about the given species and participate in writing a journal article
1121	2012	opportunities for more research into citizen science and research articles.
1123	2012	Easier access of the data.
1124	2012	Using it to track the net movments of species'.
1126	2012	No
1129	2012	the ability to identify trends of selected indicator species in relation how climatic changes affect migratory patterns and temperature
1131	2012	the ability to engage with larger data sets of increased geographical areas
1132	2012	able to see what changes there are in location and baheviour of species
1133	2012	helping science
1138	2012	The opportunity to contribute to science.
1144	2012	The oppotunity to collect large amounts of data from varied sources to obtain a large data set for an organism
1145	2012	Phenological data to be gathered on a large scale, the likes of which could not be attained by a small team of scientists doing a survey.
1147	2012	Preparation of many articles and reports can take place, and can be used to inform the public.
1159	2012	ability to see how species are changing as the climate changes
1162	2012	will be good when project has been running for some time as popularity grows, amount of data will increase, and over time, will be useful. During research, noticed very little information/observations on species (specifically the magpie lark) the climate watch data is going to be very useful in the future
1164	2012	distribution and location of native species
1166	2012	Opportunity to look at rural areas that would sometimes be overlooked
1168	2012	to record data of species for scientists to analyse and ""filter""
1170	2012	showing trends from large collections of data from citizen scientists
1172	2012	Lots of data being collected from lots of different areas at the same time (possibly).
1173	2012	provided lots of data for changes over time
1178	2012	able to collect more long term data than one survey done by scientists

## Sheet: Challenges to CitSci
Count	Year	The journal project identified potential challenges with large scale citizen science data collection. What challenges did you identify?
1	2014	The lack of data and in some cases unreliability of data (especially locational points and identification of species).
2	2014	unreliability
3	2014	Keeping data reliable
4	2014	incorrect data due to lack of knowledge
5	2014	Citizens should probably given basic training or helpful tips to ensure their recordings are accurate as can be
6	2014	Some species that are not adapted into our environment, such as Queensland and it is hard to observe the behaviours.
7	2014	Data isn't always correct, whether from human or technological errors.
9	2014	Being certain of the identity of some species was difficult, especially without a photo.
10	2014	what people recorded, i.e. location they might just put urban but the chances were they would have also been by a road or water supply etc
11	2014	Reliability and accuracy of lay people
12	2014	the data was not reliable, we could not make any conclusions about the species from it.
13	2014	Unreliability in data
14	2014	Obtaining reliable results & sufficient historical data
15	2014	Reliability
16	2014	Reliability of observers (lack of training/ expertise etc.)
17	2014	Reliability
18	2014	The large number of faulty observations recorded give misleading information about a species.
19	2014	unreliability of data
20	2014	Some data are unreliable.
21	2014	Not all reliable
22	2014	The reliability of the data
23	2014	Data presents a limited number of phenophases - the more easily identifiable have a lot of data, but lots of other phenophases have little or no data - could make analysis different
24	2014	Reliability of citizen science data
25	2014	Unreliability, Inconsistencies, Mistakes
26	2014	potential issues with reliabilty of data, how to ensure users understand what is required for useful data.
27	2014	many limitation for reliability
30	2014	Unreliable data
31	2014	The data collected by citizen scientists were not enough to strongly infer that climate change is impacting the species. More data needs to be collected.
32	2014	It shows the unreliability of citizen science
33	2014	Incorrect/irrelevant data
34	2014	Reliability
35	2014	unreliability
36	2014	not always reliable
37	2014	Reliability
41	2014	The lack of reliability with all the data collected.
42	2014	the challange was the ability to trust the reliability of information
43	2014	Unreliable data and scientists not caring or understanding the importance of collecting accurate data
44	2014	unreliable sightings made
45	2014	Location of species
46	2014	The more data is collected, the more time consuming it will be to remove unreliable data. Perhaps by referring unreliable data directly to CW, an ongoing clearing of unreliable data could happen, making large scale data collection more accurate
48	2014	Lack of reliability
49	2014	Unreliability of sightings from citizen scientists
50	2014	yes, there were many problems in terms of reliability of citizen science
51	2014	Potential threats from invading species
52	2014	numerous false sightings
53	2014	Incomplete data, only short term data available, potentially skewed results due to locations of large cities and universities, potential falsified or incorrectly entered sightings
54	2014	a lot of errors that need to be distinguished
55	2014	Lots of questionable data and a lack of specific info.
56	2014	unreliability
59	2014	Reliability of the sightings. Identifying species.
60	2014	Unreliable data (largely due to high rates of misidentification).
61	2014	reliability
62	2014	data incompleteness; ensuring correct identification
63	2014	unreliable data inputs
64	2014	Reliabilty- some people used a estimating software(Can't remember the name) to estimate number of bluebottles - one in individual estimated 10,000 for one day, which is likely to be unreliable. Also, some citizens make the same recordings twice(probably by mistake) i.e. recording 100 bluebottles twice on the same day which was possibly for the same sighting.
65	2014	ingenuinity
66	2014	Unreliable data
67	2014	reliabilty of data is questionable at best
68	2014	some of the data was not reliable
69	2014	Data mis match, data reliability issues, descriptive values
70	2014	It is not always the most reliable source of information
71	2014	Some species were more difficult to identify
73	2014	Some sightings where outliers
74	2014	Incorrect or superficial data entry
76	2014	A lot of data were unreliable
78	2014	Unreliable/unprofessional data recorded
79	2014	unreliablity
80	2014	Falsified data sightings by some citizen scientists, data compiled was confusing to interpret.
81	2014	Misidentification of species and their recorded behaviour.
82	2014	The reliability of citizen scientist data
84	2014	The distribution recorded may be a result of citizen scientists becoming aware of the program, rather than a spread in the actual species locations
85	2014	Our species given does occur in WA
86	2014	outlier data
87	2014	Reliablity
88	2014	Not enough reliable data
89	2014	The reliability of citizen science records
90	2014	Errors and inaccuate identification
91	2014	The reliability of all the data has to be checked before it can be used.
94	2014	Accuracy, reliability of data
95	2014	they could be unreliable since it was just collected by citizens
96	2014	that the data is not always reliable
98	2014	Most observations were incorrect (ie identification)
99	2014	The sightings may not always be reliable
100	2014	the timing of data collection
101	2014	reliability of data
102	2014	Assessing reliability of information.
103	2014	reliability and accuracy of observations varies greatly between each citizen scientist
105	2014	Some citizen science data shows clear error
106	2014	false entries by some citizens
107	2014	data reliability
108	2014	It is difficult to ensure the reliability of the dataset
110	2014	It is difficult to ensure that the data is reliable.
111	2014	Data reliability of citizen scientist (students who are not really doing this out of interest, but to pass their units)
112	2014	data reliability
113	2014	Unreliability in some of data collected.
114	2014	Team work.
115	2014	Reliability
116	2014	Reliability of data.
117	2014	Some data collected was inaccurate or false
118	2014	unreliability of data
120	2014	General public not very informed on species
121	2014	Inaccurate data collection for example stating a species was observed in a state where it isn't endemic to.
125	2014	always the possibility that there is observer error
126	2014	Reliability of data
127	2014	Adequate data for a specific species for a specific time range
131	2014	Information submitted by citizens are sometimes wrong
132	2014	incorrect citings, wrong phenophase, wrong location
133	2014	Many data maybe incorrect
134	2014	Data was not reliable.
135	2014	reliability of data
136	2014	people sighting the same plant in the area, school groups sighting one species at one time- so phenophase frequency is unreliable
137	2014	some of the data was not reliable and there was not enough
138	2014	Reliability, correct identification etc.
139	2014	Reliability of data
140	2014	misidentification of species
141	2014	knowing about new species
142	2014	Challenged the reliability and validity of collected data
143	2014	Insufficient information
144	2014	some data are inconsistent
145	2014	Mistaken sightings of species and lack of specifics
146	2014	Data sufficiency and reliability. Unlike intended survey, data is not spatially and temporally equally distributed.
147	2014	Unreliable data
148	2014	Sightings may not be of the species as people misinterpret the species as another one.
149	2014	Everyday citizen scientists seem to make errors quite frequently such as wrong coordinates, phenophase etc.
150	2014	Duplicated data and users making the same sightings within minutes
151	2014	The ease of which a dishonest citizen scientist could manufacture an observation, creating a 'red herring' for the scientists analysing the data.
153	2014	sightings made are often not reliable
154	2014	Data is not often reliable or accurate.
155	2014	Showed it may not be reliable
156	2014	sometimes species are incorrectly identified and are sighted at a location that the species would not be found in
157	2014	Some data can be unreliable, scewing results, such as no images provided with sightings.
158	2014	Data accuracy
159	2014	Inaccuracy of sightings
160	2014	The data isn't always reliable because species may be identified incorrectly.
162	2014	Unreliable sightings and inconsistent recordings with a species being recorded 100 times on one day and the only recorded once over the next month. This can skew data analysis.
163	2014	Not all recorded sightings are reliable as many species look similar to others and are easily mistaken
164	2014	Inaccuracy.
166	2014	Various inaccuracies presented by the data and determining which data was actually correct or reliable
167	2014	Potentaly unreliable data
168	2014	Citizen scientist accuarcy
169	2014	reliability of data
170	2014	unreliability
171	2014	It involved quite detailed anlysis to find out which data points were reliable and it was found that quite a few were not
173	2014	Can be very unreliable
174	2014	The unreliabilty of the data that is collected by citizen scientists
175	2014	One challenge we identified was the potential inaccuracies present in the Citizen Scientist's observations, such as labelling the wrong species or phenophase.
177	2014	reliability
180	2014	there was so much unreliable data from incorrectly identified species
181	2014	The data is unverified and may be misleading or wrong.
182	2014	Unreliable data
184	2014	Citizen scientists frequently misidentify non-ClimateWatch species as ClimateWatch species
186	2014	unreliability of observations, large gaps in the data where there was no or limited data available (e.g. holidays)
190	2014	It is not always reliable
191	2014	Frequency of sightings, range of data (time, small data set to use) the rate of error -
192	2014	The fact that the data collected was by citizen scientists so the data might not be as reliable
193	2014	the reliability of data is restricted
195	2014	Inaccurate recording
197	2014	Unrelibility of the data.
198	2014	Not all data was reliable
199	2014	Accuracy, validity and reliability of citizen science data.
200	2014	convenient data collection, which displays disproportionate data around Cities
201	2014	incorrect data can be submitted
202	2014	Managing the distribution and null sightings of citizen scientists to produce better quality data.
203	2014	hard to accurately record blue bottle numbers
205	2014	the data can be highly inaccurate
206	2014	reliability
208	2014	Misidentification
210	2014	Data was largely inaccurate for the swift parrot with most of the data occurring in WA (meant to be located in Vic, NSW and Tas).
212	2014	Unreliable data
213	2014	Inaccurate entries
214	2014	Data collected was of little use to identifying climate change's effects on Australian biodiversity
216	2014	Needs to have very good filtering methods to sort out useless data entries.
217	2014	If the journal project drove home just one pertinent discovery, it was that oftentimes people don't know what they're photographing.
218	2014	Without parameters, observers are able to enter incorrectly identified species with high frequency
219	2014	False reports can be made
221	2014	reliability of data
222	2014	How unreliable much of the data is
224	2014	sparatic recording
225	2014	Reliability
226	2014	It isn't always reliable. People record the wrong place or the wrong species accidentally.
227	2014	being able to determine whether or not the data was reliable
228	2014	it hard is the specific data that you wanted was not recored
230	2014	The error and unreliability caused by the inexperience of citizen scientists
232	2014	its hard to determine how many are truly reliable
234	2014	some results are unreliable
235	2014	Misidentification by citezens
236	2014	Some are unreliable
237	2014	Encountering data that wasn't entirely reliable or accurate
240	2014	unreliable data e.g. sightings in the ocean
241	2014	The data needs to be accurate and in high quantity over a long period of time. Otherwise it is not reliable.
242	2014	the lack of data
243	2014	Reliability of forced CW citizen science (UWA Students)
244	2014	Some are unreliable.
245	2014	The challenge of sorting through data trying to decide whether it is reliable or not, as many species may have been misidentified.
246	2014	Not all the recordings are reliable. Nowadays, I think photos are a must. Many recordings could be faked, and without photographic evidence there's no clear cut way to determine which were real or fake.
247	2014	Reliability of particular results were questionable.
248	2014	Unreliable data
249	2014	Not reliable
250	2014	Citizen scientist collected data is not always reliable.
251	2014	Verifying the reliability of citizen science
253	2014	reliability
255	2014	Reliability of data
256	2014	not enough, not always reliable information
257	2014	lack of knowledge/information regarding some species on mobile app
258	2014	reliability of sightings
261	2014	reliability
262	2014	misinformation
263	2014	Some of the data were clear outliers that seemed highly unreliable
264	2014	some of this data showed greater sightings due to greater populations
265	2014	Some recordings were unreliable in terms of accurate location
266	2014	The reliability of the citizen science data collection.
267	2014	Definitley reliability, some citizen scientists may identify a species differently to other citizen scientists
269	2014	the reliability of data collected.
270	2014	Poor quality of data, incorrect co-ordinates
271	2014	The citizen data often did not match that from the ALA data.
273	2014	Data collected by citizen scientists can be unreliable and needs to be verified.
275	2014	Observations recorded are not consistent, there may be several months with no record sightings.
277	2014	inaccuracy
279	2014	Reliablility
280	2014	Citizen science can be very inaccurate, and it is difficult top predict trends with the patchy data.
281	2014	thoroughness of citezen scientists
282	2014	reliability of data
283	2014	it wasn't always reliable
284	2014	misidentification of sightings can make analysing the data hard
285	2014	data reliability
286	2014	Reliability of data is not good.
287	2014	Easy to mis identify species
288	2014	Distribution, reliability.
289	2014	0 reliable data
290	2014	misidentification
291	2014	discerning the good data from the bad.
292	2014	Unreliability.
293	2014	faults in the data
294	2014	Convincing yourself that the data was accurate and reliable.
295	2014	inaccurate data
296	2014	Writing and the structure of the article
297	2014	unreliable data
298	2014	Not all the data provided by ClimateWatch could be accounted for as accurate. Thus it may have created errors with the overall results
299	2014	Hard to be 100% of a species identified
300	2014	The reliability of some of the data entries, along with misidentified phenophases, such as ripe berry when they where green.
301	2014	Accuracy and reliability of datasets.
304	2014	inconsistencies with the data entries for the same phenophase. Multiple entries of the same species at the same time, location, etc. means scientists have to go through all the data with a fine tooth comb. It is difficult to know if the most appropriate phenophase was selected.
305	2014	un reliability of data
307	2014	that citizen scientists are not a reliable source
308	2014	Incorrect identifications and information provided by citizen scientists
309	2014	Unreliable data
310	2014	reliabi.ity, data collection and repetition
311	2014	There was a lot of unreliable to data that had to be sifted through
312	2014	Some of the data was incorrectly entered
315	2014	Wrong classification of species
316	2014	That it was not as easy i thought
317	2014	innacuracy with data collection/recording
318	2014	unreliability of sightings and observations from the untrained public
319	2014	Not all reliable/correct
320	2014	Lack of reliability
322	2014	There were a lot of double recordings and misidentifications of species.
324	2014	Reliability of the data
325	2014	Data unreliability
326	2014	The data collected all seemed to happen at one time period then none after
327	2014	unreliable data, which gives no real insight.
328	2014	Some records were inaccurate, and it was difficult to assess every record to find a potential problem in the sightings.
329	2014	Reliability of data, amount of training required
330	2014	the reliablitiy of it
332	2014	data is only collected in areas of dense population leaving much of the country in mystery
334	2014	There is no way to validte citizen scientist observatons if no 'red flags' are in the sighting itself
337	2014	Citizen scientists entering unreliable data
338	2014	climate change
339	2014	Unreliable data.
340	2014	data wasn't always constant and reliable
342	2014	Recordings were sometimes extreme outliers, indicating misidentification
343	2014	Not all the data was reliable
344	2014	There will always be inconsistent data
345	2014	huge reliability on results that may not be reliable at all
346	2014	False and unreliable data
347	2014	harder to differentiate between reliable and non reliable data
349	2014	Citizens may misidentify species and therefore recordings will be unreliable and not suitable for professional use.
354	2014	unreliable dataset
355	2014	quality of data and the spread of locations for that data
356	2014	Filtering legitimate from false data
357	2014	Limited time frame
359	2014	Unreliability of data recieved
360	2014	the sightings didnt match the info, and there wasnt enough sightings
361	2014	The data provided by citizen scientists are not fully reliable and are inconsistent
364	2014	Reliability of data
365	2014	Possible unreliability of data due to misidentification of indicator species/phenophases of indicator species
367	2014	Unreliability
368	2014	reliability of data
369	2014	People submitting incorrect data.
371	2014	Accuracy, and reliable results and records
372	2014	not everything identified could be reliable
373	2014	inconsistency in recordings and incorrect recordings (confusion of viewer as they are not likely to have a great ability to distinguish between species, behaviours and habitats as a specialised scientist)
374	2014	Difficulties in defining species
375	2014	Reliability issues
376	2014	The reliability of data
378	2014	Miss-classification of species due to an incomplete understanding of some indicator species.
379	2014	lots of unreliable data,eg frog recordings were 90% calling
380	2014	The reliability of data.
381	2014	Reliable data
382	2014	unreliable entries of data
383	2014	reliability
384	2014	that some of the data is unreliable
385	2014	most were not recorded properly
386	2014	The unreliability of data
387	2014	Reliability of data with similar species
388	2014	A significant proportion of misidentified species
389	2014	Identifying the species
390	2014	Difficulty in data reliability
391	2014	low amounts and very spread distributions of recordings as of 2014, may elevate further into the year
392	2014	The fact that some of the data was in accurate, and that some of the data was mismatched with the wrong species
393	2014	It was hard to tell if the citizen scientist were recording the species correctly.
394	2014	Trying to keep all the data reliable
395	2014	Could not find some of the species
399	2014	not all data would be correct
402	2014	The data is unreliable and not constant enough for accurate results
403	2014	errors, uncertainty, question reliability
404	2014	reliability of citizen science
405	2014	Data can be unreliable
407	2014	Overcoming all the outliers and errors in citizen data
408	2014	the unreliability of an untrained eye
409	2014	Not reliable source of information
410	2014	unreliability and bias in sightings/results
412	2014	Somewhat limited reliability in some circumstances.
414	2014	A large amount of data is needed, so reliance on untrained and error-prone observers is necessary
415	2014	misidentification of species
417	2014	reliability of data entered
418	2014	Not all citizen scientist information is correct
419	2014	The data provided is not always helpful or credible.
420	2014	Way/s to verify collecte data
422	2014	Data unreliable
423	2014	Quality of data
424	2014	A certain degree of unreliability, mainly due to a lack of scientific knowledge
426	2014	Questionable reliability of collected data.
427	2014	the data collection was erratic and wasn't helpful with seasonal information
428	2014	numbering dense populations and problem with ocean species
429	2014	That data is not always reliable and people's observations, even if made at the same time and place may be different to one another.
430	2014	its unreliable
431	2014	Reliability of data collection
432	2014	Inconsistent data
433	2014	Wrongly identified species, wrong habitats
434	2014	The validity of the data.
436	2014	lack of data reliability
438	2014	Reliability of data. The information collected needed thorough examination
439	2014	Reliability of data
441	2014	accuracy
442	2014	It's not reliable data
443	2014	Innacuracy, false entries, lack of photos and overall unreliable data
444	2014	Potential non reliable sources
446	2014	citizens don't know what they are doing
451	2014	Sometimes species were misidentified
452	2014	recordings
453	2014	Not all data is reliable
454	2014	Some of our sightings were obviously erroneous.
457	2014	unreliable data
458	2014	The data can easily be unreliable (false sightings)
459	2014	Reliability of data.
460	2014	reliability of data entries
462	2014	Unreliability of recordings, concentration of observations around main cities.
463	2014	Not very reliable data.
464	2014	Many unreliable sightings have been entered
465	2014	Data collected are mostly unreliable.
466	2014	Becomes unreliable and hard to sort through
467	2014	Reliability
468	2014	The data is strongly centralised around participating centres, more than the actual distribution of the species.
469	2014	A number of entries in the data set were clearly inaccurate, which is an ever present challenge with citizen science.
470	2014	large inconsistencies with chronological distribution of data.
472	2014	Reliability, skewed results
473	2014	It showed quite a lot of invalid data which could potentially falsify scientific research
474	2014	The unreliability of citizen science, as species can be identified wrong.
475	2014	It is difficult to derive conclusions from the citizen science dataset as there is not enough data present and this data is not always reliable.
477	2014	the accuracy and reliability of each sighting made
481	2014	Wrong data collection texhniques
483	2014	Reliability issues
484	2014	Climate watch samples appeared to be very biased towards densely populated areas, and it makes sense that they would be. This obviously skews results somewhat.
485	2014	unreliable data recordings
486	2013	dafd
488	2013	sdfd
490	2013	Urbanisation of many species natural habitat
492	2013	Sometimes it can be unreliable.
494	2013	accuracy of data points
497	2013	The reliability of citizen science
498	2013	climate change is affecting/ changing animal's phenophases
499	2013	reliability of data, and still not enough data collection
501	2013	reliablilty of information
502	2013	Unreliability
503	2013	Reliability and just a lack of data
504	2013	outliers.
505	2013	some of the data points were very very off
506	2013	in consistant data
507	2013	inaccuracy of the information
509	2013	People who just made up observations for university projects
510	2013	The accuracy of data, especially somewhere like Australia where human populations are not well spread out.
511	2013	There are a lot of inaccuracies in some records, where species were being mistaken for one another, or unusual behaviours were being recorded
514	2013	Unreliable data obtained from citizen scientists
519	2013	If the data was reliable or not
520	2013	can be very unreliable
521	2013	repeated recordings, lack of knowledge of the citizen-scientists
522	2013	Need training for participants on what to record and how to record it
523	2013	Quality of data
524	2013	That citizen scientists are not trained in taking reliable and accurate observations, also the observations were limited and sometimes included multiple behaviours per sighting.
526	2013	A lot of incomplete and unreliable data
527	2013	The reliability of the data was the biggest challenge I identified when undertaking the Journal project. This may be due to insufficient knowledge of the species, and mistakes made when making recordings
528	2013	Difficulty in identifying animals
529	2013	accuracy and reliability of information
530	2013	misidentification of species, giving wrong locations makes data unreliable.
533	2013	the challenge of misiidentified species and uneducated observations
534	2013	The reliablitiy of the data
535	2013	Separating and analysing the data because of the large amount of information provided but all clumped into one without separating into different sections.
536	2013	Citizen science data is not very accurate.
537	2013	data points clumped geographically, unreliable sightings
538	2013	Data reliability
539	2013	inaccurate and improbable observations
540	2013	loads of crap data
541	2013	Human error
542	2013	Outliers in the data.
544	2013	Our data has very little sightings that were of extensive use and over very few years
546	2013	reliability of results
549	2013	The data can be unreliable or completely incorrect
550	2013	insufficient and unreliable data
551	2013	accuracy and validity of entries; not all areas of distribution are covered
552	2013	accuracy and subjectiveness of the results
553	2013	data may be unreliable and provide false information regarding a particular species
555	2013	a lot of data was innacurate and had big gaps in information
557	2013	Data is limited and not very accurate, constrained to human population centres
559	2013	Difficulty of identifying species by citizen scientists.
560	2013	Identifying species was difficult
561	2013	the data seemed to be really unreliable because it only provided data over a four year time scale and the data is from so many different people and places that a lot of it could in fact be invalid due to human error.
562	2013	reliability
563	2013	Inadequate data, not enough to draw conclusions, many months lacked data
564	2013	Lack of reliability
566	2013	the reliability of data
567	2013	identification of species
568	2013	unreliability of data
569	2013	Some of the challenges with working with raw ClimateWatch data were that there was always a sense of uncertainty about just how reliable the data was. Upon analysis of the data, I found some problems with certain aspects of data collection, such as that citizens recorded the same species in the same location at the exact same time, but the counts in the number of individuals of the species presen…
570	2013	many data point were not feasible
571	2013	That they were inconclusive
572	2013	The fact that data entries are not closely regulated and are logged irregularly.
574	2013	It's reliability
575	2013	The reliability of data.
576	2013	Challenges in verifying data.
577	2013	It may not all be reliable
578	2013	its very unreliable and you need longterm data.
579	2013	Often lots errors made in observations
580	2013	All located in urban areas, dense to capital cities
581	2013	Assessing reliability of each recorded observation.
582	2013	Although the majority of the ClimateWatch data seemed valid, there were some inconsistencies.
583	2013	Lack of training and insight into what the observations are being used for. People may want to record something interesting without realising common occurrences also need to be recorded to make the data representative, and generally to know the type of observations that are useful. Lack of representative distribution. The data show where the humans are found rather than where the observed species…
585	2013	Reliability in data.
587	2013	Lack of system. For the student project, perehaps they could be encouraged to record multiple observations of an individual rather than 10 scattered sighting.s
588	2013	Bias in volunteer location
589	2013	Citizen scientists are untrained in species identification so can misidentify easily
590	2013	people are sometimes not very good at recording things
591	2013	Showed the unreliability of the data
592	2013	reliability of the results. In the data sets there were numerous outliers.
593	2013	Data collected by regular citizens poses the issue of falsified data due to lack of knowledge or human error.
594	2013	reliability and consistency is a big issue, there are a lot of variables with the climate watch data.
595	2013	Data did not correlate with peer reviewed resources
596	2013	Dubious credibility.
597	2013	Many unreliable data points.
598	2013	the reliability of data.
599	2013	problems in being sure that the correct species was identified, problems with defining 'full flowering'. I suspect some of the records I consulted were listed as 'first flowering' but were in actual fact 'end of flowering'
601	2013	as for some species such as some trees, the data was very limited
603	2013	It was interesting that everyday people collect all the data
604	2013	Some if it was unreliable
605	2013	incorrect sightings
606	2013	unreliablity and some species arent as well recorded on as others
607	2013	unreliability of many recordings
608	2013	inaccurate results
609	2013	That one plant or animal alone can be recorded numerous amounts of times by many people.
610	2013	Reliability
611	2013	Misrepresentation of distribution. Most sightings were in and around cities where lost of people were, but much fewer were in rural areas. Also, some people were extremely enthusiastic and posted hundreds of sightings, whereas others posted a single sighting.
612	2013	Reliability
613	2013	reliability, is proportionate to human population density
614	2013	unreliability/not enough info provided
615	2013	quicker than individual scientists collecting data
616	2013	Some data presented was not useful. Some data showed sigtings where the species did not exist. However, the large data set balanced this out slightly
617	2013	Unreliability (significant outliers in areas such as geographic location), incomplete sightings, misrepresentation of species - all of which contributed to my conclusion that the data is not generally reliable.
618	2013	not reliable
619	2013	Limited data, was inconsistent and unrelible
620	2013	Data is poorly stratified, inconsistent and has low sample size.
621	2013	Unreliable data
622	2013	Reliability of datasets collected
623	2013	A significant amount of obvious outliers are present in the data. I.e. sightings well outside species' known natural habitats, e.g. trees in the ocean. Also, sightings tend to be focused in highly urbanised areas, giving a very unrealistic representation of the overall distribution of species.
624	2013	the reliability of the data
626	2013	fraudelent and incomplete observations
627	2013	Some of the data was unreliable and inconsistant.
630	2013	Still some inconsistency within data collection, a lot of people don't seem to know what they're identifying
631	2013	Many rural areas in Australia don't have people recording there, producing a lack of data in these areas.
632	2013	Inconsistent data
635	2013	Some data was clearly unreliable and put in question the reliability of other data
637	2013	inaccurate information and data
638	2013	there weren't enough observations on ClimateWatch
640	2013	Unreliable sightings
641	2013	Maintaining the relibility of the data collected. Distribution of sightings is concentrated around cities.
642	2013	All recordings would mainly be city based n coastal based since 80% of the population like within 100km of the coastline I'm pretty sure
643	2013	denser population around cities means that data is clustered there
644	2013	mainly recorded around major cities
645	2013	the concentration of populations around cities lead to potentially inaccurate concentrations of sightings.
646	2013	Incorrect observations that distort the data.
647	2013	Though sightings are ususally correct recordings of behabviour were rarely correct
648	2013	there were many limitations in the data
649	2013	Mistakes in data
650	2013	some of the data entered may be wrong and so the data may not always be reliable. This may be because citizen scientists may mistake different phenological events. For example, a first flower may be recorded as a last flower
651	2013	Not all entries are accurate nor correct
652	2013	may be unreliable
653	2013	non-reliable data provided by citizen scientists.
655	2013	not necessarily reliable. a lot of limitations
657	2013	couldnt be sure on reliability
659	2013	reliably of data
661	2013	Did the citizens observe the right species and their phases
662	2013	It would be difficult to collate or manage the data if the input was not uniform
663	2013	On how to make citizen science data collection more reliable and useful in scientific research.
664	2013	Some data may not be reliable, they could have been wrongly identified.
665	2013	not reliable
666	2013	some people are crap scientists, or blind
667	2013	data was limited and unreliable
668	2013	Reliability of some sightings (perhaps identifying the wrong species)
669	2013	Unreliability of data
670	2013	A lot of invalid data had to be removed
672	2013	Identifying species accurately.
673	2013	It can be unreliable
674	2013	inconsistency
675	2013	impossible to tell if patterns observed where due to an alteration in the number or range of citizen scientist or an alteration in the species itself, no control or detailed information about data gathering
676	2013	lack of data
677	2013	Can sometimes make no sense whatsoever
679	2013	Reliability of data.
680	2013	Datasets weren't always consistent
682	2013	There was often not enough data or the data was somewhat unreliable in the nature of the distribution of the sightings
683	2013	unrealiable results due to lack of knowledge
684	2013	There were many errors present.
685	2013	A lot of the data was recorded using different standards and methods
686	2013	Considering that Australia is already behind in phenological datasets, and consdering that we know that citizen science can be useful I would like to see a more guided approach to data collection. Analyse the current data, make decisions on areas which should be focussed on and guide the data collection in those areas. It doesn't seem that Australia is in a position to just let data be collected …
688	2013	Not all data was reliable or complete
689	2013	It's difficult to ensure that citizen scientists are accurate in their recordings. It's also difficult to discern whether a high density of recordings is due to high species populations or high citizen science populations
690	2013	the reliability of the data.
691	2013	The reliability of some observations, some coordinates for the oblong turtle were out in the ocean!
692	2013	Irrelevant data
693	2013	Reliability
694	2013	Individual data points are often inaccurate, e.g. comments not matching the selected criteria. As the number of data points increases there will be more work to make sure that the information is accurate/relevant.
696	2013	Difficult to sort through everything.
697	2013	Timing of data was inconsistent as most data coincided with university semester.
698	2013	Unreliable
701	2013	unreliability
702	2013	Distribution of point collection concentrated around cities
703	2013	Unreliable data leading to incorrect conclusions
704	2013	public scientists need to be more specific
705	2013	limited time of data representations
706	2013	very unreliable data, not enough data
707	2013	Validity of data
708	2013	Reliability of citizen data.
709	2013	Falsified data and mistakes are easy in identification and everyone recorded same species differently
710	2013	It is different to determine whether the data is accurate.
712	2013	correct species not always recorded
713	2013	lack of breadth
715	2013	This data is not accurate and could contain discrepancies.
717	2013	data clumping, significant outliers, missing data
718	2013	Unreliable citizen data
719	2013	reliability
720	2013	The reliability of the results (outliers etc)
721	2013	That some of the data is unreliable
722	2013	Observations were not necessarily always reliable in their observations or contained too little information to support these sightings
723	2013	There were some months without observations
724	2013	Misidentification
725	2013	The reliability of the data and its usefulness.
726	2013	Data is generally gatered from suburban areas. Areas outside of these areas have little data collection.
727	2013	the reliability of the data
728	2013	It is not always reliable.
729	2013	data is often not usefu for research such as feedin
731	2013	Reliability
732	2013	That the Leptospermum Laevigatum has flowered earlier than it did historically
734	2013	Data was at times incorrect, this would be harder to fix with large scale data
735	2013	Difficult to ensure reliability of data
737	2013	Data is heavily isolated around major cities; unfortunately I'm unsure of how to fix this.
738	2013	Issues With the Data not being reliable
739	2013	Identifying phenophases
740	2013	Was unreliable
741	2013	Quality of data in uncommon/harder to find species, people don't care about frogs
742	2013	Some data was obviously erroneous--i.e. participants couldn't distinguish between not flowering and end of flowering phenophases; I think the app will help with this a lot though.
743	2013	Some sightings with certain species will be wrong due to other animals similar in looks being sighted instead(eg. superb vs spledid fairy wren) (white cheeked vs New Holland Honeyeater) Many people will see some characteristics
744	2013	Some of the latitude and longitude data for the Masked Lapwing had to be removed as they were inaccurate.
746	2013	hasnt been around for long enough, also can be some errors
748	2013	Lots of error
749	2013	unreliable
750	2013	Inconsistent data and small sample size
751	2013	Limitations in number of sightings
752	2013	Reliability, and the new nature of the project
753	2013	the data collected was over too small a period to show any significant changes in species
754	2013	Where sightings had been rushed, or incorrectly recorded, they were not always very reliable, with many results (particularly for location) being entirely implausible, compromising the validity of the dataset. This means that the data has to be extensively filtered before it could be analysed.
755	2013	reliability
756	2013	False/unreliable/inconsistent data
757	2013	The data sets often had missing data or huge errors due to careless entry of data, which rendered them unusable for scientific research.
758	2013	The extent of unreliablility of citizen science data due to mis-identification and also sometimes there are extreme outliers.
760	2013	reliability of citizen science
761	2013	If two different people collect the same specie a same time but at a different location there may be a conflict in the information inputted.
763	2013	limitation of inconsistencies in data
764	2013	Not very reliable.
765	2013	Unreliable data.
766	2013	Data was unreliable. The general population is uneducated on most indicator species.
767	2013	reliability in observations
768	2013	Validity of data
772	2013	very hard to sometimes locate a species I was searching for
773	2013	reliability
774	2013	the reliability of data collection
775	2013	You have less control over the infomation being recorded, as there so many people helping with the sightings therefore you dont know how reliable their recordings are
776	2013	Very unreliable data
777	2013	Accuracy
778	2013	the behaviours and locations of species may not have been recorded correctly
779	2013	How to make the observations more reliable and constant over a long period of time.
780	2013	A lot of sighting were completely unusual when considering normal species distribution and phenophase activity
781	2013	unrelaible data
782	2013	reliability
783	2013	it hasnt been around, and it is not always correct
785	2013	the data was crap
786	2013	relatively small data sets , not consistent across locations
788	2013	data entered may not be reliable
789	2013	The datasets are very small so far, so its difficult to be able to draw conclusions-eg I could see when my species was breeding but had no certainty that it was the only time span in which it was. Also the records were mostly around towns and cities so id difficult to know true distributions. Also hard to know if the same few birds are being recorded over and over, or if there truly are more in a…
790	2013	Not reliable
791	2013	The reliability
792	2013	untrained
793	2013	unreliability and lack of data
794	2013	The program had not been running long enough to be able to collect sufficient data from
795	2013	The reliability of data was often comprimised
796	2013	flaws in data - innacurate, not extensive
798	2013	data was not always reliable
799	2013	Could be inaccurate
800	2013	lack of data
802	2013	There are remote areas where data will not be recorded
803	2013	outliers, observations didn't fit time of year. More than one person recording the exact same thing at the exact same time
804	2013	not as reliable as other means of recording data
805	2013	Reliability from citizen scientist.
806	2013	reliability
807	2013	there was a lot of data that was not useful
808	2013	Spatial incorrect data, sightings of wrong species, data on only most obvious phenophases
810	2013	unreliable, limited.
811	2013	Many gaps of several months between recordings
812	2013	The data was only collected over certain periods and the species studied only had recordings for the one spot where the species was located.
813	2013	Great inacuracies can occur as little training or only basic infomation is provided. A slight problem with input of data or mis-observation can cause inacuracies.
814	2013	-
815	2013	Inaccurate observations
816	2013	Some of the data was invalid due to entries lacking important data
817	2013	reliability
818	2012	if observations were reliable and not made up
819	2012	Not all data is accurate
820	2012	unreliability, small datasets
821	2012	Could be incorrect/unreliable
822	2012	Not all citizens provide accurate data.
823	2012	The reliability of some data
825	2012	Unreliable sightings by citizens
826	2012	The data has various degrees of accuracy. The data may be incomplete or insufficient for the research project. There are certain times of the year when the data input is greater and other times of the year when it is non-existent.
827	2012	unreliable data. clumping of data
828	2012	unreliableness of citizen science
829	2012	Some data was confusing and incorrect
830	2012	Sorting out the information given to us
831	2012	How to work with such large amounts of data; how to read large amounts of data; how to formulate a hypothesis around that much data; whether the data itself was accurate or not
833	2012	data collected might not be as reliable
834	2012	Limited participation in citizen science may lead to inaccurate results.
835	2012	The challenge of sorting through incorrect data and including only what was necessary (which was very little in the end).
836	2012	Observations can be inaccurate.
837	2012	Incorrect or misleading recordings are made quite often.
838	2012	reliability and correlation to results. outside factors other than climate
839	2012	so much data that most was irrelevant
840	2012	Citizen science data is unreliable and incomplete
842	2012	Too much information in one area and alot less in others might make it harder to draw conclusions
843	2012	lack of data, unreliable data, given data wasn't relevant to my research
844	2012	The possibility that people will be selective in the data observed-they will identify presence but not behavior, they will be more inclined to make observations as soon as they join but may lose interest thereafter. The observervations may not be accurate due to the low level of training, city areas are overrepresented in the data.
846	2012	Unknown if citizen collected data can be trusted
847	2012	May not be reliable and results may be invalid if there are a higher population of people in one area and therefore a higher number of recordings for a particular species in one area that may not reflect the true distribution of a species.
848	2012	that not everyone who inputs data can know what they are doing
849	2012	Not all the data could be counted as reliable.
850	2012	How do you know that all the information collected is actually true
851	2012	Reliability of data
853	2012	It can be rather unreliable.
854	2012	Some data wasn't consistent, people could have made up their sitings.
855	2012	Inaccuracy, inconsistency. It was also very obvious that it is mostly done by students, as the recorded sightings happen during semester, then there are no sightings over semester breaks etc. Also, the comments section is very tedious to review or graph.
857	2012	It was hard to sort through.
858	2012	reliability of data
859	2012	Bias of locations, lack of data, bad locations (1 point for a tree was in the ocean)
861	2012	Some citizen scientists may have trouble identifying certain species making the data a little unreliable.
863	2012	Most sightings limited to urban areas, skewing results.
865	2012	null periods of data during uni hollidays
866	2012	Information seemed bias in some aspects.
869	2012	the dataset was of a very short time frame. The data set had dubious value as an accurate record due to the flippant approach of many of those recording the data.
870	2012	the reliability is questionable
871	2012	The reliability of some of the data collected which appeared to be extremely unlikely
872	2012	there wasn't enough information on the species
873	2012	Data was limited and we didn't know how reliable it was.
874	2012	Not all citizens are reliable and this can lead to inaccurate data.
876	2012	The understandings of terms can be misinterpretated.
877	2012	there are some outliers in the data (although very few)
879	2012	The data that was provided for us to analyse and use in our journal project was very brief and thus difficult to analyse. The group found it difficult to interpret in the sense that we did not have enough information to make sufficient conclusions for any of the aspects climatewatch makes note of (e.g. behaviour, habitat, location of sighting etc). Also, the ClimateWatch data provided seemed to u…
880	2012	The differences in identification of some similar species
881	2012	some information may be inaccurate and therefore unreliable
883	2012	wasnt a broad data base, closed in on particular areas (uwa)
885	2012	Reliability
887	2012	Inreliability and consistency
888	2012	obvious outliers in data suggest iaccuracies in the data
889	2012	Reliability of data, citizens entering false data, data concentrated in the urban coastal cities rather than across Australia.
890	2012	the data is not always reliable, as citizens are not trained to identify species and mistakes can be made identifying individuals.
891	2012	People not entering data correctly or faking the data. Maybe incorrectly identifying species.
892	2012	Some data was unreliable
893	2012	Reliability
894	2012	In maintaining public interest and awareness of climate change and varying breeding patterns in response to this.
895	2012	Reliability
897	2012	It was hard to plot exactly where species were sighted, exact locations
898	2012	The results are all from one area
899	2012	Not always accurate information
900	2012	Limitations of observation recording frequency is inconsistent and unreliable.
901	2012	there were many inaccurate and varied observations
902	2012	The tendency for people to record false and wrong observations
905	2012	Lack of supervision, unreliability of data when small numbers of observations
906	2012	That it is difficult to separate the reliable data from the not so reliable.
907	2012	Missing data at over certain time periods, few and sporadic data.
909	2012	data availability
910	2012	Non reliability of the data. Species usually sighted whilst flowering prominantly. Irregular distribution of 'citizens' provides irregular patterns of observatoins.
912	2012	verification of sightings; number of sightings doesnt naturally mean number of birds (unlike the banding method)
914	2012	it can be very unreliable, eg. a jacaranda tree in the middle of the ocean
915	2012	Not all of the data is releventor reliable
917	2012	The data had high levels of uncertanties- many school groups had entered the same data about the same species at the same time
918	2012	Incorrectly recorded or false observations on a large scale were and are a big problem.
919	2012	Not long enough period of recordings
920	2012	unreliable
921	2012	Its hard to sort out and most of the time it was useless like observation of a tree its present. What is it doing????
922	2012	Some data unreliable - influx of uwa students recording the same animals
924	2012	Unreliability
925	2012	Not all citizen science is reliable and often not enough data is collected
927	2012	the quality of the results
928	2012	lack of sightings or too similar in nature
929	2012	No patterns or relationships were found
930	2012	the data was not consistent, with many recordings of sitings of animals on the same day, which skewed the results.
931	2012	not all information/sightings would be accurate
932	2012	With climate watch data a lot of the data was missing parts like what the species was doing or where it was, which severely limited their usefulness. also over the years with increased access to computers and awareness of programs such as climate watch the number of sightings has increased not because of increase populations but because of increased people looking. The data is also almost only re…
933	2012	Insufficient and incorrect data
934	2012	reliability
938	2012	it is difficult to tell whether the incresing number of sightings are due to increased participation of citizen scientist or whether species numbers are largely increasing
939	2012	Might be inaccurate
940	2012	Reliability. Especially as far as behavior is concerned, climate watch does not teach you how to identify correct behavior in species, so therefore that whole aspect of the data is COMPLETELY unreliable.
941	2012	Data was not always entered correctly, people may not be identifying the species correctly
943	2012	accuracy of citizen science data
944	2012	Inaccuracy/inadequate data
945	2012	lack of reliability/accuracy
946	2012	All the data may not necessarily be as accurate as it could be as you are relying mainly on inexperienced people to do the research.
947	2012	A lot of data was entered incorrectly or an entry did not have enough information provided to prove its validity. Without this, it was hard to determine what the data was displaying.
948	2012	Unreliable/rushed results, incomplete results, uncertainty of truthfulness
950	2012	The accuracy. The location of the citizen scientist and at what time of year they are motivated to get outside and take observations will largely impact the data collected.
951	2012	Unreliability of the data. Some people have probably mistaken motorbike frog tadpoles for something else.
952	2012	unreliable or duplicate observations, data sometimes not broad enough
954	2012	possible errors in recordings and sightings
955	2012	Certain species do not have many observations.
956	2012	Reliability is questionable.
957	2012	Some of the data was completely againsts trends, perhaps being outliers
959	2012	'Outlier' observations possibly made through misinterpretation or fabrication of results.
960	2012	Recording mistakes and confusion between species due to lack of knowledge and scientific background
961	2012	Trying to confirm the reliability of the sightings...photos would have been very helpful.
962	2012	errant data points
963	2012	Reliability of data, and also the data wasn't consistent (you could only find data for some years etc)
964	2012	Data collected has inherent error - the accuracy is not possible to be estimated by researchers using the data, as they were not there at the time of collection
965	2012	Unreliabily of the data
966	2012	Some data may not be reliable
967	2012	Huge inaccuracies with data
968	2012	validity of data
969	2012	Data not always reliable. There was a magpie lark spotted in the middle of the indian ocean...
970	2012	Incorrect locations (some stated frogs were in China...)
971	2012	Some data is unreliable
972	2012	identify specific population groups of species in an area
973	2012	The limitations of perhaps a small dataset, and perhaps unreliable entering of data i.e. a koala in the middle of the bass strait.
975	2012	Sightings aren't always consistent and we don't have evidence why, eg. could they have just not looked that day or is the species decreasing?
976	2012	Huge problem with reliability of results, especially as we cannot be sure how educated citizen scientists are, and therefore uncertainty is much higher.
977	2012	Not all of the data seems to be correct
978	2012	Faulty sightings due to compulsory nature of student's assignment (unwilling but must complete sightings)
980	2012	Some data points were obviously fabricated, leading us to question the overall reliability of the data
981	2012	The use of untrained citizens does lead to unreliable results and because the sample space is not controlled the results will be skewed if one city has more people involved in citizen science.
982	2012	Might not be reliable. Thus comparison is needed to be done.
983	2012	reliability and accuracy of recordings
984	2012	reliability with such a large data set
985	2012	the accuracy of the observations by citizen science collection could be questioned
986	2012	I found that the data was not accurate and there was a bias around urban areas and it did not match the entirety of the secies distribution
987	2012	Showed that it is not reliable enough to draw very valid conclusions
988	2012	is not reliable for distibution
989	2012	Unreliability of peoples knowledge with people identifying the species behaviour incorrectly.
990	2012	It indicated that citizen science does not really help to contribute to any benefits of collecting data, as citizen's cannot usually identify species/describe behaviour etc
992	2012	Inaccuracy of data (whether deliberate or not). A lack of citizen scientists willing to observe an individual on more than one occasion (I.e. No way to map flowering changes in a plant if you only ever look at it once.). Involvement of university students making observations to gain grades adds potential inaccuracy- more likely a uni student who NEEDS to make observations will do so with less acc…
993	2012	not all data is reliable. lack of people in remote regions.
994	2012	Some of the data was unreliable.
995	2012	Many of the errors with the data arise from the way it is being collected. I shall use myself as an example. Its obvious for me to observe a Willie Wagtail as it is an easy bird to recognise but I also came across many flowers which look similar to the flora being studied in ClimateWatch. I took photographs of them and checked the flowers with my tutor but how many other citizen scientists do tha…
996	2012	only one person was observing the Fan-tailed Cuckoo
997	2012	not reliable
999	2012	Inconsistencies with data (such as overly repetitive observations restricted to small areas) and data was only available for a few years, which is not enough to make accurate conclusions about trait changes in response to climate change.
1000	2012	observations which seemed unrealistic
1001	2012	Showed me the potential to make up a sighting or make up a behaviour of a species just to get it done. Unreliable data may be provided.
1003	2012	For different species sometime more effort is required by the observer to actually record anything for them. This means there will probably be a data gap for certain harder to identify/find species
1004	2012	The validity of the data collected was of serious questionability.
1007	2012	Some observations contradicted with others. This made analysing data more challenging.
1008	2012	Lack of education, data inconsistencies and inaccuracies.
1009	2012	inaccuracy of recordings
1010	2012	Hardly any data
1011	2012	unreliable nature of citizen science
1012	2012	percentage of data incorrectly recorded in program
1013	2012	not reliable
1014	2012	Breaking down the large amount of entries into location, and their relevance to the overall concept.
1016	2012	That actually seasonally varying and useful data points were few and far between.
1017	2012	For some species the data does not go back far enough to make assumptions and for some species there is to much data showing the exact same thing in the exact same spot on the exact same day.
1018	2012	Data is easily skewed by the involvement of large educational institutions. Observations mostly take place where the people are - so population can dictate observations and locations.
1019	2012	some of the data that we used had anomolous points, ie when points were imposed on the world atlas some findings were at sea
1020	2012	Some of the data collected my be false or unreliable. There could also be outliers
1021	2012	The legitimacy of an anonymous observation
1022	2012	data can be unreliable
1023	2012	It showed data as not always being reliable
1024	2012	some large outliers (maybe a similar looking speces)
1025	2012	there is a chance that not all of the data recorded was accurate
1026	2012	recordings may not have been accurate
1027	2012	the correctness of science citizen
1028	2012	Because we are citizen scientists we might not produce perfect results
1029	2012	There are limitations; a lack of data, and detailed accurate observations.
1030	2012	The data collected were all the same and not what we wanted.
1031	2012	Reliability of citizen scientists
1033	2012	reliability
1037	2012	There are often going to be outliers or misinterpreted sightings that need to be considered.
1038	2012	not reliable data
1039	2012	Reliability of data
1040	2012	It can be highly unreliable
1041	2012	reliability of data
1042	2012	people put up false sightings, making the data set unreliable
1044	2012	There are limitations; not very reliable a times
1045	2012	unreliable data recordings
1046	2012	Citizens with a non-scientific background may not enter data as specifically or perhaps recognise the importance of certain details and so not record them or make generalizations about them
1048	2012	some data may not be accurate
1049	2012	it seems some observations were unreliable but hard to be sure
1051	2012	we couldnt be sure people are truthful with their observations
1052	2012	Speices which have no professional research data do not
1053	2012	That people gathering the data may make mistakes - eg, misidentifying a species.
1054	2012	The reliability of citizen science data
1055	2012	Data unreliable.
1056	2012	There seemed to be a few inequalitites in the observations recorded. It outlines that there could be a lack of knowledge of the species which affects how the public records and what they record. This leads to inaccurate observations which need to be eliminated.
1057	2012	There is no way to verify that the data collected was reliable. It is also difficult to decide whether changes in observations (in the timing of biological events, number of sightings, etc.) over time reflect a change in species distribution or behaviour, or simply reflect a change in the number/behaviour of citizen scientists. Also when students can gain marks simply by entering observations it …
1058	2012	Inconsistent and irregular data
1059	2012	Sometimes not specific enough, or hasn't been around for long enough
1062	2012	incorrect identification of species
1064	2012	Inaccurate data was no consistent from year to year.
1065	2012	Data fabrication under compulsory system
1068	2012	Reliability of data. Consistency in mode of collection.
1069	2012	Accuracy of observations due to vague categories.
1070	2012	Some data was fautly
1072	2012	unreliable data
1073	2012	Some data can be unreliable
1074	2012	Inaccurate data
1075	2012	Possible errors in the data, not enough data, data often collected in one area, conflicting data etc
1076	2012	Some data may not be reliable
1077	2012	Many observations were made on the same species in the exact same location within similar time periods. However, the phenological events observed varied across participants. This made identifying what the actual phenological event was during a particular period difficult.
1079	2012	some of the sightings contain errors
1080	2012	scientific side of things
1081	2012	That it can sometimes be unreliable or scarce and throw off the rest of your data.
1082	2012	inaccurate
1084	2012	Reliability of data
1085	2012	matching information collected with participants who have vastly differing abilities
1086	2012	unreliability of citizen science data input
1087	2012	With more people, the data becomes unreliable.
1088	2012	It is hard to monitor everyones sighting and its is also unreliable
1089	2012	Much of the data seemed to be largely unreliable. Observations were timestamped at times where we thought it would have been impossible to accurately sight our particular indicator species (e.g. midnight). Also, there were large inconsistencies with the data, and large spaces of time where no data had been recorded. Any conclusions inferred from the data needed to take into account the fact that …
1090	2012	Data inaccuracy, lack of information
1091	2012	misinformation from citizen science
1092	2012	People could make up data, making it unreliable
1093	2012	How climate change would affect these and many other species which could also result in a trophic mismatch.
1095	2012	Large proportion of observations entered are probably made up because students are forced to participate - unreliable. Can'
1096	2012	difficulty in that people didn't enter some important data
1097	2012	Lack of data.
1099	2012	Many species are endangered due to the temperature rising as a consequence of global warming. A big challenge would be to find a solution to global warming.
1100	2012	inability to recognize whether the data is reliable or not
1101	2012	unreliable data, data that had been repeatedly entered, especially for nests
1102	2012	Data may not be reliable
1103	2012	Some data is incomplete and/or may be inaccurate
1104	2012	People could easily make fake observations these can weaken the reliability of the data
1105	2012	Potential lack of reliability.
1106	2012	not all data is correct and other data would be needed to investigate/research species as dta is unreliable
1107	2012	Data seemed very prone to selection bias. E.g. was species X not present during the winter months or were people just not recording sightings because it's not nice to be outside when the weather is miserable.
1108	2012	Hard to get data.
1109	2012	Some anomalies in the data, so some observers didn't know what they were looking at or the phenophase of the species.
1112	2012	the quality and reliability of the data was questionable
1113	2012	lack of data that related to other parts of data from climate watch
1115	2012	Bad databases
1117	2012	Collecting reliable data
1118	2012	Some of it wasn't accurate
1119	2012	That the information is not 100% reliable because it is citizen based research, so some sightings could be incorrect, which affects the overall results.
1120	2012	Reliability was not great
1124	2012	The low quality of the observations
1125	2012	Making conclusions from the contradicting, insufficient and difficult to intepret datasets provided by climatewatch. Also, we were not sure they were entirely reliable.
1126	2012	some plants were so hard to identify
1127	2012	Unfortunately the biggest problem lies in the fact that citizen science is not accurate, especially when it is done by university students who are only doing the program to gain their full credit. This led to many discrepancies when using the data for papers that we had to write regarding a Climate Watch species, with often the same species being sighted on hundreds of occasions, with different o…
1129	2012	the possibiliity of erroneous data entries and lack of data provided
1130	2012	There was only 2 years worth of data, not allowing us to see many changes in phenology.
1131	2012	Much of the data was inconsistent with common information about the behaviour of our species, suggesting incorrect sightings
1132	2012	inconsistent observations
1133	2012	unreliability
1134	2012	that some data entries can be unreliable, and some species are favoured over others.
1136	2012	Large range in the data
1137	2012	Because the hypothesis didn't work due to the lack of information given. So that was a challenge for me to find information regarding the topic that we were given (in a group)
1138	2012	Being able to rely on others information and interpreting it.
1139	2012	Lack of data points, narrow distribution of data points.
1142	2012	the data only went back 3 years, and some data may have been inaccurate, with many anomalies
1144	2012	Anamolous results that were believed to be fabricated or incorrect
1145	2012	Not all data was deemed to be reliable. Eg, there were 20 sightings for a species on the exact same location at the exact same time and date.
1147	2012	Information may be false, and thus lead to false publications.
1148	2012	checking reliability of data
1151	2012	data is inaccurate (marry tree in ocean?)
1153	2012	most of the observations are not specific
1154	2012	Trusting data
1155	2012	Most of the entries were not usable and vague
1156	2012	Unreliable
1157	2012	the data set is not currently large enough to indentify any useful trends
1159	2012	low confidence in results from citizen science results
1160	2012	Unorganised and unreliable results. Hard to put into a table or graph.
1161	2012	some of the data was irrelevant and seemed fabricated
1162	2012	incorect data entered i.e. wrong species, or wrong info. will improve with time, also as amount of data increases, error rate will decrease
1163	2012	The ClimateWatch data set was quite small and so it was challenging to determine the accuracy.
1164	2012	finding areas to look for native species
1166	2012	The reliablity of the observations and the fact that some comments were very general
1167	2012	Unreliability as anyone can make a fake sighting or wrong sightings when not educated enough. I learnt from participating that it is very hard to identify a species when you have little experience in horticulture
1169	2012	Reliability
1170	2012	Problems with plausibility/reliability of data
1173	2012	data might not have been accurate
1174	2012	accuracy, especially with number of sightings in urban vs. rural areas.
1175	2012	unreliable data
1177	2012	unreliable
1178	2012	people will stick to what they know, therefore some species will not be identified as frequently as they should be
1179	2012	The data being collected randomly and not at a consistent rate and a massive influx of data collected over a couple of days due to it being a compulsory component of the UWA course

## Sheet: Approach
Count	Year	Did analysing ClimateWatch data affect your approach to data collection for our 20 observations? (Yes) How did you change your approach to the data collection and reporting?
1	2014	Adding more detail for the benefit of future citizen scientists and double checking the gps coordinates recorded.
2	2014	include a photo
4	2014	To be more specific as this actually does contribute to the advancement of scientific knowledge
5	2014	I worked harder to be more accurate in my observations, trying to get photos if I could
6	2014	Use more historical data from CimateWatch and ALA websites in writing scientific report.
7	2014	All the data needs to be studied individually as well as a collective to ensure they are correct.
8	2014	more specific
9	2014	I was more careful to consider the reliability of my observation, e.g. if I wasn't sure if something was a certain species, I would write it in the comments.
10	2014	made me more careful to fully enter all observable data
11	2014	I realised I needed to include more information and be as accurate as possible to help in analysis
12	2014	I made sure i was as accurate and specific as possible, i tried not to assume something without knowing for sure.
13	2014	Made sure to fill out all aspects of sighting
15	2014	I was double checking to make sure the species I saw in real life matched the species photos etc on the smart phone application.
16	2014	Tried to be as specific as possible as I understood how important it was to be so.
17	2014	I was more careful.
18	2014	For each phenotype I created different observations to identify any changes.
19	2014	I made sure i was accurate when recording and provided the correct information
20	2014	More interested, spent more time on it, took pictures.
22	2014	I became more cautious to correctly identify the species, and record the correct phenophase.
24	2014	Made me be sure that I was identifying the correct species, number and behavior
25	2014	More careful and vigilant
26	2014	I made more effort to read the prompts, and tried harder to look for useful phenophases and phase changes
27	2014	I taken more time to pin point the locations, always trying to be as precise as possible
28	2014	I would now make sure I'm not recording the same phenophases and same place over and over again
30	2014	More validating
31	2014	I made sure that my recordings were as accurate and reliable as possible.
33	2014	More specific in observations
34	2014	More specific
36	2014	longer process than I thought it would be
37	2014	I made sure i had the right species and always tried to have photo evidence.
38	2014	i know when they will be coming out and when they will not be
39	2014	Made me aware of their life cycles
40	2014	It made me more aware of what constitutes as useful data and what doesn't.
41	2014	Ensure that my sightings are detailed and correct.
42	2014	my approach is now more indepth than previous
43	2014	Made me realise the significance of reliable and correct data
44	2014	was careful to be more clear about my sighting
45	2014	Clear observation of the features present in the species and then create a sighting of the species
46	2014	always include a photograph and add comments when appropriate
47	2014	Based knowledge or evidence from real life findings not only from journal articles other people have written
48	2014	wanting to give detailed recordings
49	2014	I tried to be more specific
50	2014	yes, it made me want to be more sure when making a recording
51	2014	In a more 'scientific way'
52	2014	accurately
53	2014	I made sure I always took photos and tried to record individuals that were in some interesting phenophase (rather than just them existing)
54	2014	I had no idea in the beginning but it helps me to build the structure
55	2014	To gather as much specific information as possible, despite how trivial it may seem at the time.
56	2014	being more critical of data provided by others
57	2014	Made me more carefully consider the accuracy of my recordings
58	2014	gave more specific descriptions
59	2014	It raise my awareness about whether this species even exist in this region.
60	2014	I realised that its important to attach a photograph so the sighting can be verified.
61	2014	made sure it was accurate
62	2014	ensured I was 100% sure it was a correct identification, and tried to be as thourough as possible when submitting the observation information
63	2014	put more effort into the description and accuracy of the recordings
64	2014	I would only report data that I can verify as being accurate and not make wild guesses on number of individuals sighted etc, because I now know that this data is actually used for constructive purposes which requires very accurate information
65	2014	to be more meticulous about the details and phenotypes
66	2014	I tried to give as much information as possible
67	2014	encourages me to be more specific in making my observations
68	2014	it made me note down and notice alot more attributes of certain species
69	2014	Pay more attention to the usual location of the species before recording
70	2014	Helped me to look out for different behaviours and phenophases
71	2014	I double checked that i was recording the right species
72	2014	yeah we was able to know what type of characteristics that climate watch is expecting from us
74	2014	Tried to record most or all of the observations available
75	2014	I understood what I was doing
76	2014	I wanted to be sure about my observation
77	2014	I could give more details
78	2014	I made fewer comments, because I found the comments unhelpful
79	2014	it makes me want to record data more accurately
80	2014	Being more observant of the species rather than just glancing at it. Providing a more detailed summary of the species to increase reliability.
81	2014	Tried to be accurate with my recordings and only made observations of species I was sure about.
82	2014	It just made me more thorough
83	2014	I have used other reliable sources to compare climate watch data.
84	2014	I was much more careful when making observations
85	2014	We couldnt make any of our own observations
87	2014	I understand what it is being used for and what data is most useful
88	2014	I tried harder to make my data more reliable
90	2014	I tried to be more accurate
91	2014	I added comments which would be helpful to a professional using the data to judge whether it was reliable.
93	2014	making sure to report and enter data correctly
94	2014	Made sure to do exact location and time
95	2014	made them reliable and correct
96	2014	i double checked my entries to make sure all the locations were correct
97	2014	I am more organised with my data and reports.
98	2014	I aimed to be more accurate and precise to avoid incorrect information.
99	2014	I made sure that my sighting reports had as much detail as possible and provided as much information as I could gather.
100	2014	i was trying to get more reliable result collection for my species.
101	2014	I was more focused on the accuracy of my sightings because they will be used by other students and citizen scientists
102	2014	Tried to make sightings as reliable as possible.
103	2014	Made sure that my data collection was completely accurate
104	2014	Spent more time identifying each species and verifying the phenophase.
105	2014	It presents several aspects I could include in my observations
106	2014	it gave me a better understanding of specific phenophases.
107	2014	to put in enter reliable data
108	2014	I made sure I filled out as many fields as possible
109	2014	Looking in areas where i saw that species had been recorded most
110	2014	Make observations good and legitimate so they can be used for articles.
111	2014	To be more meticulous and accurate and serious when collecting data because scientists are going to have a really hard time analysing that dataset if we don't do it properly. I've been there...
112	2014	wanted me to be more accurate and make a meaningful contribution
113	2014	Be more specific in my data collection.
114	2014	Yes, it guided me to how to collect data regarding many species.
115	2014	eliminated more outliners. I became more sticked in the criteria for a good data sighting.
116	2014	Where to get data from.
117	2014	Knowing how the website worked and how other citizen scientsist would find it helped me to determine the level of accuracy in the data collection and reporting.
118	2014	made me realise how important it is to add observations
120	2014	Correctly identifying phenophase
122	2014	Made me realise how easy it is to do...
123	2014	I copied their format when I recorded my own sightings.
124	2014	it help me to support main idea of my atricle
125	2014	Tried to be as accurate as possible to provide reliable data
127	2014	More thorough in observations and more critical
128	2014	to be more specific and careful before submitting the data to prevent any outliers or unwanted data
129	2014	Was more careful in correctly identifying species.
130	2014	it made me think more
131	2014	Allowed me to realise how to compare data from other sources and what they mean.
132	2014	collected from a wider range of sources and reported more directively
133	2014	Appropriate format was learnt
134	2014	You need to give the exact details and know what they are.
135	2014	Considering more factors affecting data
136	2014	need to actually think properly about what phenophase the plant was in, so actually look at the plant/animal for a while before recording the sighting
137	2014	i collected data more carfully and tried to add in extra comments
138	2014	Made sure to correctly identify the species.
139	2014	Not to collect all data at the exact same location
140	2014	Try to be certain that I'm recording data for the correct species
142	2014	Took more photos to increase data reliability
143	2014	Made sure I was more accurate
144	2014	pictures and extra comment helps in authenticating data credibility
145	2014	I made sure I was absolutely certain it was the correct species so there wouldn't be inaccurate recordings
146	2014	I tried to record data as accurately as possible, thinking that the data may be used by other people later on.
147	2014	It helped with identifying trends
148	2014	I made sure that I was recording the right species.
149	2014	I was more careful of making sure I had the right species, as I know the frustration of wrong entries
150	2014	It made me make sure my sightings were accurate and reliable
151	2014	It made me realise the importance of taking photographic evidence of my observations to ensure their reliability in the eyes of others.
153	2014	I was careful not to make unreliable sightings and to check the known habitat before recording
155	2014	Being careful to correctly input sighting info
158	2014	Be more careful
159	2014	Tried to be very accurate
162	2014	I tried to be more specific in my sightings and more accurate in the place that I saw the species and what it was doing.
163	2014	More careful in the sightings submitted as we have a lot of outliers in the data we analysed
164	2014	Realised that some species look incredibly similar so I had to spend more time just to see if an individual was the right species.
166	2014	by trying to be as accurate as possible with the details of my sightings
167	2014	I tried to make it more accurate
168	2014	I ensured that all of my sightings were unequivocally correct.
169	2014	i was more careful with observations and recording accurate data
170	2014	needs to be more thorough
171	2014	After the journal project I tried to be more sure of my sightings.
172	2014	I knew more about the species
173	2014	I made sure my observations were the correct species and tried to take a photo
174	2014	It made me careful to identify the phenophase I observed correctly
175	2014	Once I had become aware of the problems associated with inaccurate observations, I aimed to carefully examine my own observations so that they may be as accurate as possible.
176	2014	I started using mobile to record the reporting
177	2014	be more specific and accurate
178	2014	I include more statistical information
180	2014	It made me more careful as sifting through data was very stressful so i made an effort to make sure my collected data was as reliable as possible
181	2014	Recording as much detail as possible and always including a photo so data is useful and accurate.
182	2014	I gave more thought into submitting a sighting
184	2014	Made an effort to ensure correct species identification
185	2014	I was able to use the Atlas of living Australia website to help me graph and table the data.
186	2014	I definitely tried to be as accurate as possible in what the phenophase was and where exactly the observation was made (i researched the species prior to make sure what i was stating was correct)
187	2014	deleted outliers in the results
188	2014	Giving more detailed information about a sighting as what was provided to us was vague in its information.
189	2014	In sorting out the seasonal events of my given species
191	2014	more specific about location and behaviour
192	2014	It changed my approach of ensuring that the data I collected was not wrongly cited from mistakes such as wrongly claiming to see a certain species
193	2014	I will be more aware of the location and timing of occurrence of the species making sure I am not making up some unreliable records
195	2014	More accurate
196	2014	observe the species more carefully
197	2014	It made me record my sightings more carefully, I didn't want to record a wrong phenophase or a wrong species.
200	2014	greater emphasis on phenology
201	2014	tried to be more accurate in identifying the correct species before I submitted it
202	2014	I was careful to make sure the location and identification was correct.
203	2014	never previously recorded phenophases
204	2014	I made sure that i filled in all the blanks as incomplete data is not very useful.
205	2014	it showed the inaccuracies that can occur
207	2014	Considering the reliability of the records
208	2014	It restricted our reporting as it was unreliable.
210	2014	It made me want to report my sightings as accurately and detailed as possible due to the poor quality of the swift parrot sightings.
211	2014	made sure to fill in as much informational possible and not just record the species and where it was.
212	2014	Trying to be as accurate in identifaction as possible
213	2014	Being precise as possible
214	2014	I have learnt to collect more data on species in different phenophases rather than just collecting data on ten species alone.
215	2014	Focused it more on what data there already was
216	2014	It made me more aware of the need to be as precise as possible in recording the data.
220	2014	more in depth
221	2014	approach with more detail when analysing
222	2014	Make sure it is much more stringent
223	2014	knowing what behaviours to identify
225	2014	More emphasis on making sure I find the correct species and know the phenophase
226	2014	Getting the different phenotypes, not just the obvious ones is important.
228	2014	it made me more careful
229	2014	We had to eliminate anomalies
230	2014	I ensured that the species I was recording was the correct one and that I filled out all the criteria
231	2014	Made sure I was more thorough
232	2014	tried to be as accurate as possible when identifying the different species
233	2014	That i have to be serious about it and make it as accurate as possible
234	2014	I feel it is more important now
235	2014	Was super extra careful not to misidentify
236	2014	Making sure that I was correct in my recordings
237	2014	I made sure I sighted species accurately and double-checked the location points etc.
238	2014	by classifing
239	2014	it gave me a broader understanding of the mistakes that could be made recording and was useful in analysing the datasets
240	2014	tried to be clear and write additional comments which could assist the researcher.
241	2014	I made sure to include comments and be accurate.
245	2014	It made me check my identification of the species that I had observed in order to ensure that I had correctly identified the organisms.
247	2014	I checked the typical timing of events to see how my observations compared.
248	2014	I attempted to make them more indepth and accurate (not always successfully though)
249	2014	I ensured that the species that i found could be found in the certain place and that it was the right species, ensuring reliability
251	2014	I learned how important it was to make sure the correct location of the sighting was recorded, as it makes the data more reliable.
252	2014	improving method
253	2014	more detailed
255	2014	I made sure of a species before recording it
256	2014	altered where and when i would look for species
257	2014	was more specific with my sightings
259	2014	i've made sure to be more specific and detailed in data collection and reporting
260	2014	tried to be more helpful
262	2014	using a wider range of data to make observations
263	2014	I made sure to check all data to ensure as much accuracy as I could ascertain
267	2014	I realized I'd be able to find most species in urban areas especially those not native to these areas
268	2014	Didnt want to make unreliable recordings
269	2014	the data for our indicator species contained a lot of invalid observations due to incomplete recordings, so I made sure I filled in all the fields.
270	2014	ensure I used accurate GPS co-ordinates
271	2014	Because there were many sightings from Climatewatch which did not match ALA, I became more aware of the importance of correct identification of species.
273	2014	I wanted to ensure my recorded sightings were valid and reliable: I didn't make observations unless I was sure of them.
274	2014	by selecting data that seems reliable
275	2014	Consistency in recordings is essential to get good data sets
276	2014	Collect more precise and accurate data
277	2014	full information
278	2014	It made me try and be more accurate, the data was so bad to analyse I didn't want people to experience what I did
279	2014	Made me more suspicious if it was reliable
280	2014	Made sure it was as accurate as possible
281	2014	i tried to be really descriptive of the species
282	2014	being more accurate
283	2014	to make it as reliable as possible
284	2014	i tried to identify sightings correctly as the data we had to analyse had a lot of misidentification
285	2014	made sure of accuracy
286	2014	I made sure of taking note of penophase and taking a photo to confirm species.
287	2014	Check the location properly before recording
288	2014	I took pictures and only selected phenophases I was certain of.
290	2014	tried to be more accurate
291	2014	I tried my best to be accurate to avoid recording incorrect data.
292	2014	Wanted to be more reliable.
293	2014	i was more aware as to what plants were native and what werent
294	2014	I was sure to fill in as many fields as possible
295	2014	more critical of the quality of the data
296	2014	Used ALA insted of climate watch
297	2014	look for unreliable data
298	2014	Accurate recordings must be taken, as inaccurate recordings will skew analysis
299	2014	Realisation that data can be very unreliable
300	2014	Double checking that the species was in fact the correct one.
301	2014	Reporting accurate phenophases.
302	2014	I found many sighting were unreliable and therefore it made me want to make sure mine were correct
303	2014
304	2014	I tried to be as correct as possible as well as include specific information in the comments section that mght help scientists. I also tried to collect data that would be useful to scientists.
305	2014	it changes how i question the reliability of data
306	2014	Made sure completely accurate
307	2014	I knew that the data of climate watch is not to be held totally reliable
308	2014	Made sure to provide detail and double checked my entries
310	2014	which sites i collected data from
311	2014	I was more thorough when recording a species
312	2014	I tried to be more thourough
313	2014	It got me to reflect on the challenges in identifying certain species
314	2014	Because I know now better how to collect data and what I have to look for.
315	2014	I thought that there were more to the species then what i see at first glance. I should take my time to study the species more before i record it onto climatewatch.
316	2014	It made me want to be more accurate
317	2014	i tried to make sure (wherever possible) that what i recorded was a species listed on the climatewatch website
318	2014	Making sure that sightings/observations were as accurate and detailed as possible
319	2014	Tried to be precise and correct
320	2014	Yes, because I realised how the information could be used, I was more specific with my reporting.
321	2014	.
322	2014	It made me more careful in my observations given that I had seen so many misidentifications.
324	2014	Tried to correctly identify species to increase reliability
325	2014	Greater level of care taken
326	2014	It showed phenological trends and shaped our argument
327	2014	tries not to log species as 'other phenophase, as the data is useless
328	2014	I was more careful when observing species, for example some citizen scientists misjudged a magpie lark from an australian magpie, and I was more careful when sighting either of them to not repeat that mistake.
329	2014	Made me more aware of what I was looking for
330	2014	made it more thourough
334	2014	I saw first-hand the importance of making my observations as reliable as possible. I went to a greater effort to check and double check my sighting, particlarly taking a photo to compare to other images of the species I thought it was
337	2014	Attempted my best to correctly identify the species I obeserved, which I saw was not done in many cases in the data set we had to analyse
338	2014	Learnt new skill in data collection and analysing
339	2014	Instead of doing my species recordings half heartedly and not properly, I made sure to double check and be thorough wiht the information to make sure I wouldn't produce any 'problems'.
341	2014	it's important to enter accurate data
342	2014	Checked numerous times that I had recorded the correct information to ensure that it was accurate rather than "it looks similar, that must be it"
343	2014	Did not include all data sourced in our project because not all of it was accurate
346	2014	Made me pay closer attention to detail of results
347	2014	made it more interesting
348	2014	focused more on seasonal variations
349	2014	It made it easier to identify certain species and helped with what to look for.
350	2014	Not all data is reliable
352	2014	removal of inaccuracy
353	2014	removal of inaccuracy
354	2014	Try and add more pictures
355	2014	made me more critical of what I thought I was seeing so I could produce higher quality sightings
356	2014	It showed me which parts of an observation were the most critical to keep accurate
357	2014	Format of science report
358	2014	I was more aware of behaviours of certain species
359	2014	Noticed which results were outliers and any irregularities
360	2014	i made sure all my sightings were 100% true
361	2014	The data provided by citizen scientists were inconsistent, vague and not fully reliable
363	2014	Made me be more careful in identifying species in their correct phenophases
364	2014	Helped to know whether observations were consistent with existing data
365	2014	I went back and checked my sightings for common mistakes that I noticed others had done in my data analysis
366	2014	realised that I need to be very thorough with my sightings
367	2014	Made me aware of what data I should be looking for
368	2014	Made sure the sightings were concrete
369	2014	Making sure it was 100% accurate,
370	2014	i made sure i was specific
371	2014	Yes, I tried to be more accurate
372	2014	made me more careful of the data for my indicator species
373	2014	I became more cautious about recording the sighting correctly under the correct species and with the suitable habitat and behaviour
374	2014	Had to take into accout other people and how the observe
376	2014	Tried to be more precise
377	2014	made me record it more accurately and provide pictures
378	2014	I tried to provide good photos, although my camera was pretty bad.
379	2014	it made check and focus on making sure the observation I have is the correct phenophase.
380	2014	Indentifying phenophases, habitat etc
381	2014	Made me be more careful with additional comments
382	2014	I was more careful that the species were actually the correct ones by identifying them correctly.
383	2014	including detailed comments/photographs to prove reliability.
384	2014	more thorough and detailed
386	2014	Ensured reliability
387	2014	More specific with comments
388	2014	I try to be very thorough in my observations and data collection and reporting
389	2014	Research more about the species
390	2014	Tried to be as reliable and to double-check sightings for errors in e.g. location
391	2014	more observational comments
392	2014	I tried to write down more detail.
393	2014	If
394	2014	I tried to make sure it was as reliable as possible
395	2014	By reading more about species and more careful when making my sightings
397	2014	I need to in sure if the data is reliable to use or not
398	2014	i was more aware of the details
399	2014	i knew more of what was needed in the records of the species
400	2014	Ensuring use of photos and not putting conflicting behavior/phenophases
401	2014	More thorough and accurate recordings
402	2014	Made sure it was accurate and correct
403	2014	tried to be more accurate
404	2014	After realising that there are many implausible sightings in the data set, I tried to look for more detailed information about the species I intended to submit records of to make sure it is really likely the species.
405	2014	Take pictures
407	2014	I understood that there are species that look similar but are not known to be in the same areas hence i took more care into determining the correct species of the organism i sighted
408	2014	became more aware of inconsistency
409	2014	Focused more on getting species right in the right place
411	2014	yes i became more involved and active
412	2014	It made me more motivated to get the correct species, not to misidentify anything, and to make sure my climatewatch entries are all correct.
413	2014	It caused me to be more careful and succinct with data collection
414	2014	I was more careful in identify behaviour/phenophase
415	2014	it made me more wary of my classification
416	2014	I was more aware of phenophases and the species.
417	2014	be more sensible and careful
418	2014	There was some obvious outliers
419	2014	I was more careful with my sightings and tried to make sure they were reliable.
420	2014	To study climate change, such observations from indicator species are needed.
421	2014	Realized that it really did have to be as reliable as possible
422	2014	More accurate
423	2014	I used maps more
424	2014	Started making more written observation about behaviour, offspring etc.
425	2014	Making sure i sight the correct species
426	2014	To be careful in making sure the sightings I submitted were of the correct species.
428	2014	more specific and accurate
430	2014	it allowed me to better judge the reliability of data
431	2014	By seeing how inaccurate some of the recordings were in the raw data set, this provided me with an incentive to only record a species if I was 100% certain that I had the right species.
433	2014	Lot more critical of data
434	2014	Made sure I was confident I knew what phenophase I was recording.
436	2014	we focused of how the data can be very poorly recorded
437	2014	no
438	2014	Reporting in the data we had to take into account the margin for error in sightings
439	2014	Encouraged more detailed sightings
441	2014	try to be more accurate
442	2014	I had to check a lot of data to make sure it was correct
443	2014	I better understood the need for photos
445	2014	finding which is more accurate
446	2014	made sure that i was certain about what i was uploading
447	2014	more thorough
448	2014	Made me very aware of the errors commonly made
449	2014	because the data that was scarce was not helpful in our project, thus i tried to make my data sighting as detailed as possible
452	2014	making sure it was accurate
453	2014	identified phenophase
454	2014	I tried to be very careful, because I wanted my sightings to be accurate
455	2014	understanding more about species
456	2014	Learnt to disregard unreliable data and sort through and process useful data
457	2014	just attempted to do more of it
458	2014	I tried to make sure that all my recordings were correct and that i recorded the phenophase
460	2014	tried to be a bit more descriptive in the recordings
461	2014	i was more observant of the environment and species around me
462	2014	It made me realise how important it is to provide authentic and correct data.
463	2014	made sure i included more detail and accuracy.
466	2014	Made sure i was more acurate as i know how annoying it was sorting the silver banksias from the slender banksias
467	2014	More Accurate sightings
469	2014	It made me realise the importance of accurate entries.
470	2014	I initially thought the data would be reliable for my species. My views were unfortunately changed from enthusiasm to immense levels of skepticism.
471	2014	it made me familiar with the ideal shape/look of a plant during any season
472	2014	Tried to collect data from different areas, and ensure I take a good picture
473	2014	Seeing a lot of the invalid data made me want to be a lot more specific in my observations and data I uploaded
474	2014	It made me more interested in making sightings and also making sure they were right to I didnt decrease reliability.
475	2014	It made me be extra careful that the data that I was collecting was accurate and reliable, as some of the data that we were analysis was not.
476	2014	a
477	2014	to make sure i was specific and accurate
478	2014	Be more accurate and provide as much additional information as possible
479	2014	I was trying to put more detail into my observations about what exactly i saw the species doing, rather than just plainly record their 'presence'
480	2014	It made me be careful and thorough with my data
482	2014	made me be more critical of 'fake' entries
483	2014	To be more careful
485	2014	i made sure that i had picture evidence to back up my sightings.
486	2013	asdfads
487	2013	asdf
488	2013	sdf
490	2013	It specifies what data was a priority - behaviour, size, time etc
491	2013	Being specific REALLY helps the scientists who then use the data
492	2013	I tried to have accurate and reliable data collections.
493	2013	observing from various aspects
495	2013	i tried to space out my observations as much as i could.
497	2013	To be more descriptive for future users of the data.
498	2013	only picking species that have an interesting behaviour such as if it's flowering
499	2013	I tried to be more aware of the mistakes i could make in my sighting
500	2013	Took more care
501	2013	I added photos and descriptions to help people analysing the data
502	2013	Spend more time and observe different behaviours
503	2013	Made sure I put down exactly what was happening, in a way I would have appreciated from my own data set
504	2013	Data needs to be specific.
506	2013	to be more specific
507	2013	It made me more observant to the behaviours of species
508	2013	I made extra certain that i was recording the correct species because i know the potential of my results to provide miss information to scientific studies.
510	2013	Tried to be accurate
511	2013	i realised that accuracy and proper recording was needed for the data to be useful in the future
512	2013	look for certain behaviors
513	2013	Did more accurate recordings because ClimateWatch data was often not reliable or accurate.
514	2013	Need to fully understand what it is I am taking note on
515	2013	I tried to include as much information as i could, and be as precise and exact as i could.
516	2013	I took it more seriously.
518	2013	I tried to put more care into it
519	2013	I tried to be as accurate as possible
520	2013	made me try to be more accurate
521	2013	It encouraged me to be as accurate and as sure as possible before entering a sighting as it can negatively impact someone elses data if it is wrong
522	2013	By reporting significant behaviours
523	2013	I made sure my data collection was as accurate as possible
524	2013	It made me take more care in the accuracy of my recordings
525	2013	allowed me to observe the particular areas for the particular species
527	2013	I felt the need to be extremely thorough in my sightings, and to include all the information that I could
528	2013	Take note of animal characteristic
530	2013	i tried to give as detalied observations as possible.
531	2013	i wanted to include as much information as i could to inform others better
533	2013	i made sure when i observed a species i checked that it is most likely this species by ensuring its known to be in the area
534	2013	By using the previous years data to find out where the species were and then observing those individuals that were easiest for me to get to
535	2013	The behaviours observed and when they were observed were most important to understand the effects climate change has on the species rather than just thewhich species and numbers observed.
536	2013	I understood that the data we record needs to be as accurate as possible hence i didnt record species that I could identify correctly.
537	2013	I made sure what the pheophase was
538	2013	Endeavour to provide useful and comprehensive data.
539	2013	encouraged me to strive for maximum accuracy
540	2013	made sure i recorded phenophase and location
541	2013	Making sure that the data wasn't fabricated and was correct
542	2013	Made me try and make my entries as reliable as possible.
544	2013	i was more aware of if the species should be seen at that time and if they were being affected by climate change
545	2013	i made sure it was very accurate
546	2013	It made me be more careful that the species i was recording were from the correct area
547	2013	get the idea for data collection , is easier than what i expected
548	2013	I was more careful trying to be accurate to increase reliability
550	2013	Making sure to be more accurate
552	2013	it made more aware of the different things to note when making observations of the species
554	2013	showed what and where and how people did their sightings
555	2013	I was very careful to enter the data correctly as a result
556	2013	more accurate and observant
557	2013	I ensured that the data I was collecting was spatially and observationally accurate, unlike most of the existing data on ClimateWatch
559	2013	Ensured I entered all the information I could so the data would be as reliable as possible.
560	2013	It made me question whether I was logging the correct species according to their distributions
562	2013	make the data detailed, all fields
563	2013	I was encouraged to take photos and make details sightings, unlike those I analysed, so future scientists will have a more reliable source
564	2013	I observed more carefully what the species was doing instead of just listing it as a sighting
565	2013	It encouraged me to more accurately record observations
566	2013	Made me want to be as reliable as possible when recording
567	2013	be more specific and detailed
568	2013	I wanted to be sure to provide reliable data with images
569	2013	It made me aware of how crucial detailed comments are. I realised after doing the journal project that any comments at all, can be extremely useful in data analysis by scientists. My approach also changed in that I realised also how crucial it is to make sure that I made the correct recording in terms of the phenophase of the species.
570	2013	i now think more seriously about how i record something so it is extremely accurate
574	2013	Make sure it is very accurate so this increases reliability for future scientists to use.
580	2013	Became more thorough
581	2013	Made me want to be as accurate as possible in my recordings.
582	2013	It allowed me to pay more attention when observing different indicator species so I could accurately identify its behaviour and translate/submit to their the ClimateWatch website.
584	2013	Made me appreciate it more
585	2013	More detail, making sure that there were no errors or inconsistencies in the data.
587	2013	I collected my 10 and then concentrated on regular observations of a few.
588	2013	I added my sightings before reviewing climate watch data. If i could, i would add pictures to each of my sightings as it is physical proof that i did indeed see the species.
589	2013	It encouraged me to be accurate when making observations
591	2013	Was more thorough with my observations
592	2013	I was more careful that I would have otherwise been to enter a correct sighting. ie: I was double checking that I was lodging the sightings for the correct species that I was observing.
593	2013	It made me more aware of plant phenology as well making me more interesting in observing and learning about other species phenology.
594	2013	i made sure the location was correct because if it wasnt it could affect studies on the distribution of the animal
595	2013	I knew what to look for, and made extra comments where I could
596	2013	Tried to be more specific
597	2013	I made sure the data entered was completely accurate.
598	2013	It made me more aware of what to look for when making observations.
599	2013	I tried to take several recordings of the same species over time.
600	2013	i didn't want to do it (only wanted to record about species i was sure about) in case i made a mistake due to lack of knowledge then someone used my observation to draw an incorrect conclusion
603	2013	I was looking for species around me to take a picture
604	2013	Li made sure I was very accurate and precise
606	2013	it made me realise how useful a good data entry is!
607	2013	I was more careful about what I recorded to make sure I was certain of the species.
608	2013	i was sure to be more accurate
609	2013	I was more confident in reporting what phenotype has occurred to the particular species. This helps provide more accurate information to the online base.
612	2013	I tried to be as precise and relevant as possible
613	2013	Made me more descriptive of my sightings
614	2013	i tried to add in as much data as possible
615	2013	more careful when approaching the species
616	2013	I realized the irrelevant information put in by some citizen scientists and tried to making the same mistakes
617	2013	I ensured I was more thorough in my recording of behaviours and location, as many of the data entries for my journal project species were incomplete in these areas
618	2013	I knew what animals to look for
619	2013	Made sure the information was accurate
620	2013	Increased my care when entering and recording data.
621	2013	Tried to make it as accurate as possible
622	2013	More detail observations
624	2013	Became more thorough in my recordings
625	2013	By making sure I had the correct species that I was recording, to not record any false information.
627	2013	Be more specific, and mention all observations, even if they are obvious.
629	2013	to make the correct observation
631	2013	Understood need to correctly identify and record all aspects. Record accurate number of individuals present. Record at various times/seasonal periods (middle of the day vs. nighttime, rain vs. sunshine)
632	2013	Made it more detailed
633	2013	tried to be more specific and reliable
634	2013	By knowing that ClimteWatch has unreliable data. I am unsure if any scientist at all are checking these data for credibility. Saying this, I can make use of this fault of ClimateWatch and finish my journal article quickly. In which, I did not. However, having this at the back of my head has made it to be a really big temptation.
636	2013	Only focus on those specific species that would demonstrate its behavioural changes in that season
639	2013	Majority records which have similarities eg. 'calling of birds' helps assure my observations hence the recordings of 10 sightings.
640	2013	Was a new experience uploading information online
641	2013	I wanted to ensure my data was accurate to help other people using the data fror scientic research
643	2013	made sure to put useful coordinates and behaviour and habitat
644	2013	to thouroughly look over the plant to see what stages it was at. Making sure the species and locations were correct.
645	2013	i felt it was more important to ensure that they were accurate
646	2013	I wanted to record accurate observations because the data we utilised was very poor.
647	2013	Knowing which phenophases would be most useful to record
648	2013	had to make sure info was easy to understand and valid
650	2013	I did not want to incorrectly record information and so researched the phenological timings of the species to see if my observation was acceptable.
652	2013	so i have a better understanding of the species
653	2013	identify outliers in the data and not include in concluding results.
654	2013	I tried to be more accurate
655	2013	i tried to make my recordings more detailed as i noted the importance of this information
658	2013	It made me more aware of the impact to the data collection of accidentally incorrectly recording a sighting.
659	2013	more accurate recordings
660	2013	I will do according the behaviour of the species recorded in the data.
661	2013	Try extra hard to be specific
662	2013	I tried to be as simple as possible
663	2013	I changed what i wanted to put inside my data collection.
664	2013	I made sure that I was in fact noting down the correct species.
666	2013	need for proper observations indentified
669	2013	Tried to make it as accurate as possible
671	2013	It made me more aware of species names and thus made it easier to remember which ones I've seen
672	2013	I added specific additional comments regarding where in the environment they were found.
673	2013	I was careful in making sure my locations were correct
674	2013	I was as specific as I could be
675	2013	Took it much more seriously
676	2013	more accurate
677	2013	Made me want to be as accurate as possible
679	2013	Understanding what might be helpful for a researcher.
680	2013	Ensuring location and phenophases were correct
681	2013	I tried to make it accurate due to the wrong observations I analysed in my journal article.
682	2013	It made me more careful in my data collection as I could really see the challenges that irrelevant or incorrect data creates.
684	2013	It made me take more care in my observations.
685	2013	I made sure i recorded the behaviour and the location as using data that did this incorrectly was frustrating.
686	2013	I think if everyone who collected data had to do the journal project, the quality and usefullness of data would go up substantially. I think ClimateWatch simply doesn't educate the 'lay' user enough on the importance and 'kind' of data required. I think the compulsary due date should also be changed i.e. like with the practicals have it be a continues marking system i.e. weekly observations give …
688	2013	I had a better understanding on what was useful for analysis
689	2013	I tried to record outside of Perth to provide data from a variety of area. I also made doubly sure that I had identified the species and its behaviour correctly
690	2013	Made sure I was exact, took longer in order to minimise errors and answered all of the questions often writing comments for further explanation.
691	2013	I realized the importance of coherent notes and the more descriptions the better. It made me appreciate who was on the receiving end of the data and make it easier for them to interpret my recordings.
692	2013	Was more wary that has potential to be irrelevant
694	2013	More likely to report even if there was no flowering/courting/nesting as the data points are still useful.
695	2013	it had to be more thorough
697	2013	Ensure accurate and informative observations.
699	2013	The amount of information recorded and acuracy so that results were credible
700	2013	more observant
701	2013	more careful, made sure phenophase was correct
702	2013	More concise recordings
703	2013	I wanted to be accurate with all aspects of recording
704	2013	be more specific, as it will help others
706	2013	be very specific
707	2013	made me more aware, more accurate
709	2013	Try to be as accurate as possible
710	2013	To be aware of the information I record as it may potentially become part of a data set for others' investigation and journal writing
711	2013	conscious of the fact that others were using my data, and so i made it as accurate as possible
712	2013	more careful ie make sure recording right species and correct behavior
713	2013	more descriptive and carefull
714	2013	Made it accurate
715	2013	I made sure to include specific information such as the behaviour of the organism, otherwise the sighting is almost irrelevant without it.
716	2013	To be more specific in the describing the seasonal event. For example, whether only a couple of flowers have bloomed or more than 50% have bloomed.
717	2013	looked more carefully at behaviour, hoping to make the data as reliable as possible
719	2013	tried to be accurate
720	2013	make sure the info was accurate
721	2013	I knew what format all the data was in
722	2013	I was more thorough in both
723	2013	I tried to make it as accurate as possible
724	2013	Indication of what to expect
725	2013	Making sure my data was accurate and useful for the people who analyse it.
726	2013	I made sure i recorded things properly
727	2013	I found i included as much information as i could because the more information the more useful the observation.
728	2013	I tried to be more careful that I got the right information down.
729	2013	more thorough, looked up and now realise must take pictures
732	2013	I paid more attention to what I was doing, instead of just guessing
733	2013	made sure it was reliable
735	2013	I am inclined to give more detailed descriptions
736	2013	it was more accurate
737	2013	Accuracy is key. Need to make absolutely sure you're recording the right thing.
738	2013	Made Sure i was very careful in entering the data
740	2013	made me more aware and careful of recordings
742	2013	I tried to be more specific with my observations.
743	2013	Made locations more specific
745	2013	Go to different locations
748	2013	Attempted to be more accurate
749	2013	i made sure to be more specific
752	2013	Tried to be even more accurate
753	2013	I made sure to have the correct details recorded of my observation to ensure I could contribute in an accurate way to this ongoing experiment
754	2013	Having found many sightings in my dataset recorded incorrectly, such that the location was implausible, I was careful to check the coordinates i specified to ensure they were correct, or as close to correct as possible.
756	2013	Gave an indication of what to report
757	2013	I made a conscious effort to be accurate and precise when entering data for a sighting.
758	2013	I realized how accurate the data from the observations to be in order to assist the research
759	2013	unrealiable data had to be eliminated
760	2013	more conscious as to what behaviour i was recording
761	2013	It gave me an idea on what to observe and what was to be looked at for.
762	2013	Make it as accurate and specific as possible
763	2013	Ensured accuracy and quality of data
764	2013	Went to areas in which they were more common.
765	2013	Making sure entry was appropriate and relevant.
767	2013	Species that are unique
769	2013	I didn't add pointless comments
770	2013	Showed me what not to do!
771	2013	Made me question how reliable the sightings i was making were
773	2013	eliminating outliers
774	2013	report the behaviour as accurate and detailed as possible
775	2013	I made sure i was extra careful in getting my observations and recording the right infomation about the species, as i understand what its like to see infomation that is false
777	2013	Tried to be as accurate as possible with time and location
780	2013	Making sure I was thorough when I recorded the species correctly
781	2013	It made me aware of what i needed to look out for
782	2013	be specific in what i record
783	2013	i understood that the data may not be accurate
785	2013	made sure i gave phenophase and location
786	2013	increased focus on accuracy and validity
787	2013	participatinge with mobile phone
788	2013	i made sure i was precise
790	2013	Tried to make it as accurate as possible
791	2013	By being more accurate
792	2013	more attention to detail
793	2013	be detailed in observations
795	2013	I made the effort to try and correctly identify the species and its behaviours
798	2013	could see why it is important
799	2013	Looked at the phenotypes
800	2013	I had a better understanding of where, and when, to observe
801	2013	helped with recognising species
802	2013	I became more atuned to spotting particular species from the list.
804	2013	you understood the common errors with posting an observation and tried to avoid them
805	2013	I was going to fake a few results so i coudl get it over and done with, but after analysing data, i found it to be frustrating to omitt certain data or maybe i could have left it in which alters the data. I decided to collect data the moral way (i.e. not faking it).
806	2013	Tried to be as accurate as possible
808	2013	More conscious of entering data that will be useful (or of greater use) to someone analysing the data
809	2013	as there are random points in the middle of the sea
810	2013	Made sure it was accurate for others.
811	2013	I tried to be more accurate with each detail
812	2013	Analysing the data made me realise how people making up or not looking closely enough and reporting the wrong data made it harder to understand what the species is going through.
814	2013	I was more careful to give accurate observations
815	2013	ensured i was accurate
816	2013	Made sure all fields were filled in
818	2012	what the limitations of citizen science were and what observations needed to be cropped from the dataset
819	2012	Make sure the reporting is accurate and the behaviour is included correctly
821	2012	Tried to include more information and research species more to ensure it was correct
822	2012	Making sure I was as accurate as I could be on all relevant aspects of observing the species.
823	2012	I tried to be more specific with the behaviour and also tried giving the weather
824	2012	Recording with more precision and accuracy, more detail as well
825	2012	Became more aware of the species interacts and tried to make better observations.
826	2012	Made me more careful because I knew the sightings could be used by someone in the future. Looking at existing data showed me how certain comments and the specific GPS locations ect. were tallied and organised to form a larger picture of how the species was doing.
827	2012	more specific sightings
828	2012	much more selective about what was seen and therefore recorded
830	2012	It made me record it more accurately
831	2012	It made me more aware of what sort of information was useful to the Journal Project - for instance only noting the number of a species present was not enough for some of the hypothesises generated
833	2012	became more specific
834	2012	Be more specific on dates and species' activities.
835	2012	By observing which birds were present where and when and making sure that I didn't mix up species even though they looked alike.
836	2012	It made me more aware of the importance of accuracy.
838	2012	attempted to gather data from bushland, away from urban influences
839	2012	relised how difficult it might be to find consistant information in the data as there are so many varibles that can make the data insignificant eg. time of day
840	2012	Compelled to log more meaningful sitings
841	2012	Allowed me to show what details are completely necessary and what details are not
842	2012	The importances of recording accurate data
844	2012	I tried to take photographs of the species as this would make the data more comprehensive and would enable trained scientists to verify that my observations were correct.
845	2012	I realized the difference and had more thorough and concise observations
846	2012	taking it more into detail by taking pictures
847	2012	It made me more dedicated to making sure that my results were accurate. I was already doing this but after analysing the ClimateWatch data I understood the importance of accuracy to a greater extent.
848	2012	i understood what i was looking at more, and how it could be useful
849	2012	Made sure my sightings were accurate and reliable.
853	2012	It made me want to be very accurate.
854	2012	Made more precise times and places, to make it easier to see relationships for further groups reearch.
855	2012	I tried to be much more accurate. Tried to also make sure I was making the right observations.
856	2012	More specific and accurate so that the others using it will have the best results that they can use.
857	2012	I now knew where to look for my specific organism and what they might be doing.
858	2012	i wanted to be more reliable in my data recording
859	2012	Taking note of where a birds nest is, looking for specific details
860	2012	More accurate
863	2012	Tried to observe species at different locations.
866	2012	To specify exactly at what time and specifically where each species was located - made sure every aspect was accurate and reliable.
867	2012	make observation more specific and precise
868	2012	You could see about when and where abouts you would be able to find certain species, and know when to expect them.
871	2012	Through looking at the data on ClimateWatch and then going out, I not only noticed different flaura and forna but also was able to compare what I found with what the data reflected which often provide extra interest in the project.
873	2012	It made me pay more attention to detail and specifics.
874	2012	I realised that I should put more detail in my observations to make it easier for future students.
877	2012	I am now far more detailed in what I record
878	2012	i needed to be more specific
879	2012	It made me realise that the data needs to be more accurate in the sense that details of animal/plant behaviour observed need to be made explicit so that it is easier for those interpreting the data can analyse it correctly and still maintain the integrity of the observations.
880	2012	I realised that I needed to observe the species for longer before making any observations
882	2012	Become more critical of what I'm witnessing to ensure correct data was presented
883	2012	more interested
885	2012	Provided more information
886	2012	it made me know what to look for when collecting data
887	2012	It result
889	2012	tried to be specific and enter additional comments as these were useful in the analysis of the ClimateWatch data when the behaviour was not entered, or as an additional source of information on the sighting.
890	2012	i was more concious of what to look out for when collecting data.
891	2012	Made sure I included the correct amount of detail and was specific
892	2012	Need to be accurate and specific
894	2012	to be more specific in the data collection in regards to number and what phase the life cycle the organism was in.
895	2012	Thought a bit more about the data and what it might be used for
896	2012	i noticed more behavioural interactions
897	2012	I made sure that I tried to pin point exact locations and also make observations weekly to account for any changes.
898	2012	I wanted it to be more accurate
899	2012	Made me more aware of the processes involved
900	2012	More frequent collections, and more thorough reporting.
901	2012	I tried to get a wider range of areas observed and be sure not to count the same animal twice
903	2012	made it more specific
905	2012	Made sure I was much more careful in entering data - went back and discovered errors in latitude from my initial observations
906	2012	It made me more obvious that the data is used for scientifc research and I then ensured all my data was more accurate
907	2012	I changed location. Multiple readings at UWA where other students where also making the same observations would not be useful. So I continued my data recording in King's Park where the plants/birds would be in a more natural environment and geographically the data would be from a slightly different area.
911	2012	I was more accurate
912	2012	more meticulous in the collection of data. the devil is in the details.
914	2012	more careful observation and more accurate data entry
915	2012	rather than looking for any species, I focused on two species and reported their changes over time
916	2012	It enabled me to become more aware of the activities of these species according to the seasons and weather
917	2012	It made me look for more sources to back up or reject the data that was collected
918	2012	Analysing ClimateWatch data changed my personal approach to data collection and reporting in that it made me more conscious of being exact, specific and to be certain of the reliability of my observations.
919	2012	more careful observations
920	2012	more reliable
921	2012	straight to the point.
922	2012	Instead of reporting every single sighting - try to identify individuals and only record changes after the initial ""presence innput
923	2012	become more specific and professional
924	2012	Trying to make it as reliable as possible for future users
925	2012	I tried to be as specific and as vigilent as possible to give the most reliable results
926	2012	Made me more aware to record the exact species and what is taking place eg. in full flower etc
927	2012	made me try to be more accurate
928	2012	made me want to be more accurate
932	2012	being more detailed so in the future people can actually use my data
933	2012	I tried to make it as accurate as possible, especially with location.
934	2012	be more specific
935	2012	more accurate
936	2012	yes, i had to analyse each plant or animal carefully to see what stage of behaviour they were at.
937	2012	at least i know how they look like and their habit something like that.
938	2012	made sure i was more throurough, precise and accurate
939	2012	Made sure I got the details as correct as possible
940	2012	Paid more attention to detail.
941	2012	I realised that first fower open did not refer to the end of the season when the flowers that were open still hadnt fallen off the tree
944	2012	Making it more specific
945	2012	more specific observations
946	2012	More specific observations.
947	2012	I tried my best to input the data as correctly as possible, simply because I learnt how hard it was to interpret data which was incomplete.
948	2012	Tried to be as specific as possible to maximise validity of data
949	2012	allowed me to pay attention about the accuracy of my recordings
952	2012	I tried to make my observations more helpful where possible
954	2012	looking for nests and other indicators
956	2012	I realised it is actually ok to closely follow species that I can keep an eye on all the time and that I dont always have to be using new ones for my observations
957	2012	I saw how useful the infomation was when carrying out the journal project so took more time to make sure i was identifying the right species
959	2012	making sure the obserations i was making were 'real' and not misinterpreted
960	2012	More accurate with recordings, location and the behavior of the species
962	2012	i was more careful about observing the behaviour and plotting the right location on the map to make my observations as accurate as possible
963	2012	It made me be more careful with my observations, because I knew that people might need to use them some time in the future.
964	2012	It made me make sure that I was being as accurate with my collection as possible.
965	2012	Seeing which behavioural acts were more common in which seasons
967	2012	Made me more cautious, as to avoid silly errors
968	2012	i tired to be as accurate as possible
970	2012	Try to put in correct locations and additional information
971	2012	I took it more seriously
972	2012	being more specific
973	2012	I wanted to make my observations more accurate i.e. habitat, time, location so that they could be used as a more valuable resource for data analysis.
974	2012	I made sure it was accurate, because I now know the problem of explaining inaccurate data
975	2012	realised the value of honesty
976	2012	Took it a little more seriously
980	2012	I made sure to pinpoint the locations and be certain that data I recorded was as accurate as possible, as I realised in the future it may be used in research
981	2012	Seeing how many data points were unrealistic/unreliable made me careful to put correct locations and information for my 20 observations.
982	2012	It was easier to know where to look for the species that I am interested in
984	2012	it made me search for observations in a wider range of areas
985	2012	i was sure to be very accurate in my findings in terms of identyfying the right species and what they were observed doing
986	2012	I tried to make it more accurate
987	2012	Wanted to be clearer and more accurate about it
988	2012	made sure details were correct, especially the location and the type of area the species was in.
989	2012	It made me more determined to collect data properly so that researches don't have incorrect data.
991	2012	i made sure it was accurate
993	2012	yes, actually recording what you see. So that scientists can reliably use the information!
994	2012	I tried to make sure I put in as much detail as I could and tried to provide the correct location.
995	2012	I did realise the importance of ethical data collection and reporting. I was much more careful about my records-checking if I had identified the correct species and noting the time and date carefully.
999	2012	I was very thorough and precise with my observations and tried to include additional notes where possible to improve the depth and breadth of the data.
1000	2012	Showed the importance of collecting accurate observations
1001	2012	Paid more attention to making sure I was putting in the correct behaviour and location. Outliers may be disregarded even though they may be legitimate sightings.
1003	2012	I always wanted them to be as accurate as possible. So that for any future students there wouldnt be any strange outliers due to some uni student who didnt finish their observations in time
1004	2012	I tried to make it more accurate.
1005	2012	Wanted to be correct and accurate to ensure I did my part to make citizen science reliable
1006	2012	Tried to be more specific in my observations
1007	2012	I used the information provided by climatewatch to decide when the best time to observe my species would be.
1008	2012	It made me want to yield accurate results as our given datasets contained many inaccuracies
1009	2012	more important to be accurate
1011	2012	accurate and detailed reports
1014	2012	It showed me that a variety of locations are essential to understanding behavior of flora and fauna.
1015	2012	making a more accurate observation and choosing the closest detailed provided in the climate watch system
1016	2012	Trying to only observe useful behaviours, although this was hard.
1018	2012	Used more detail
1019	2012	I did not lackadaisically just enter random data. i made it a point to go to different reserves and observe that environment while walking my dogs
1020	2012	It made me more aware of what ClimateWatch was really about.
1021	2012	After observing certain data, I was more inclined to notice certain behaviours in the species
1022	2012	made sure i recorded the right observation
1023	2012	It made me check the information i recorded to ensure i was providing as much reliable data as i could
1025	2012	i realised how accurate i needed to be
1026	2012	it made me more aware of why a very specific recording is necessary
1027	2012	observations have to be observed seriously and carefully
1028	2012	To put down the correct results so scientists use the right information
1029	2012	I was aware of how they should be formatted
1030	2012	Took pictures now because words cant always describe it.
1031	2012	Tried more frequent observations
1032	2012	I mainly focused on the species assigned to us
1033	2012	made more specific observations
1037	2012	It made me more aware of how easily it might be to record a species incorrectly, and how that affects the studies.
1038	2012	tried to make my observations quite specific
1039	2012	Made me make sure my observations were accurate.
1040	2012	It made me consider more details about the the data I was collecting
1041	2012	to be more detailed
1042	2012	make sure i look for a nest or any other temporal events that could be happening
1043	2012	in general data recorded was broad and seemed to be records of easy sightings (backyards etc) so this is how i approached collection of my sightings
1046	2012	Tried to be as specific as possible
1047	2012	it is just different
1048	2012	i was more precise about my descriptions
1049	2012	tried to make sure i was accurate
1050	2012	more accurate
1051	2012	it encouraged me to add even more info to each one of my sightings
1052	2012	to be more critical about the obersvation
1054	2012	Took more note of the details of what a species was doing
1055	2012	It made me make sure I was collecting correct and reliable data.
1056	2012	It provided me with a guide to the best types of environments for certain species.
1059	2012	Tried to be more specific
1060	2012	It made me do more research beforehand of the organisms nature
1063	2012	made me appreciate the importance of entering correct data
1064	2012	It made me more accurate when recording.
1065	2012	Led me to examine the criteria of data collection and its validity
1066	2012	The problems with subjective biases
1068	2012	I made more notes and observations regarding behaviour. I also tried to be more accurate and take photos.
1069	2012	I was more aware of what I was looking for.
1070	2012	I attempted to make my data as reliable as possible.
1072	2012	have to be accurate as it can mislead scientists to make relevant conclusions
1073	2012	They allowed me to have a sense of what the species behaviour was at a certain time of the year
1074	2012	I knew what to look for and what to note down
1075	2012	I made sure I was very accurate in my observations, double checing that I hadn't made a mistake (such as clicking in China as opposed to WA).
1077	2012	Made sure my observations were more reliable and accurate (e.g., locations were precise as well as the observed phenological events)
1078	2012	more accurate
1079	2012	improved it
1081	2012	I tried to make the location of the sightings more specific.
1083	2012	I became more aware of their behaviours.
1084	2012	Wanted to make more reliable observations
1086	2012	Realise how easy it is for incorrect data to affect distribution maps
1087	2012	My observations became more accurate, because i saw that people do use ClimateWatch data.
1088	2012	I tried to be as accuarate and truthful as i could
1091	2012	for the species I was assigned for my project, there was not a lot of information present historically, so by examining climate watch data sets I decided to add a lot more information on my species for the next year to use so it is less difficult in understanding the phenological behaviours of that particular species.
1093	2012	I tried to provide as much information as possible so future users may find it more helpful and informative
1096	2012	made sure to enter as much information as i could so that it would be useful to others
1098	2012	i was more specific with my observations after using others for the journal article
1100	2012	i simply made sure that when i put my recordings on climate watch, id make sure to double check the locations of my recordings.
1101	2012	I was careful to not try and record the same subject to often, i did slip a bit on this though.
1102	2012	I tried to make observations over a range of locations
1103	2012	Made sure I observed effectively and accurately so the information could be used
1104	2012	observations that were submitted were real, not at fake locations etc...
1105	2012	Look out more for breeding/nesting animals
1106	2012	more careful in identifying species
1107	2012	Made sure to be as accurate as possible with each sighting.
1109	2012	To try and make sure what I was seeing corresponded to the typical phenophase of the species.
1111	2012	i went to other areas other than the university.
1112	2012	i understood what the data could be used for
1113	2012	made it more accurate
1114	2012	Focussed on less species, but more accurately. This way I hoped to give them accurate phenotypical information on the WA Christmas Tree.
1115	2012	Made sure the data was correct and not fabricated
1116	2012	I tried to be a little more specific with my sightings
1117	2012	Make sure it's accurate
1118	2012	I want to create more accurate observations
1119	2012	I realised how important it is for my information and data collection to be correct and precise as possible. As incorrect observations could cause outliers in patterns of certain breeding/courting seasons.
1120	2012	I made sure to put in the correct locations
1121	2012	I put more detailed sightings
1122	2012	Emphasised the importance of accurate data
1125	2012	Incited me to attempt to make proper observations so that scientists could actually use the data I collected.
1127	2012	I found many of the sightings to be accurate, so I wanted to sight things as accurately as I could.
1128	2012	Made sure my co-ordinates were accurate (so as not to make observations in the middle of the Indian Ocean)
1129	2012	I tried to look more carefully at what exactly the species were doing (reproducing, feeding, migrating) instead of just noting their presence
1130	2012	I was able to see that there are many more stages in the phenological cycle of a species
1131	2012	It made me more aware of the need to accurately record the data
1132	2012	make them more accurate
1133	2012	more specific and reliable
1134	2012	It made me want to be more thorough and make sure I was entering data that was correct and therefore useful.
1136	2012	Made sure observations were clear
1137	2012	By being able to collect data and analyse them and actually study and doing some research about them.
1138	2012	Helped me with the extra comments which were helpful when analysing.
1140	2012	more choices to approach data.
1141	2012	i made them decent
1142	2012	it made me more aware that it is important to locate species as accurate as possible
1144	2012	I made sure I collected valid data - so that future users of the data will have correct data to analyse
1146	2012	I was more interested.
1147	2012	I am now more analytical in my approach, considering all environmental factors
1148	2012	try and help by being more accurate in data collection
1149	2012	I became more observant to nature
1150	2012	appreciation for data collection
1151	2012	more analytical
1152	2012	report as soon as data was collected
1153	2012	describe more specific
1155	2012	I tried to be more specific
1156	2012	Unreliable entries annoyed me
1158	2012	The data from climate watch was done to a standard of the minimum information, which discouraged me from making comments in my data reporting and collection.
1159	2012	i tried to make mine as accurate as possible to make it easier for others down the track
1161	2012	it made me realise how relevant my data needs to be and that some scientist might be using my information to influence major political decisions.
1162	2012	A lot of the data was irrelevant. i.e. we need specific breeding info,not just 'we saw a bird'. I would have like to have observed more relevant data, but due to the timing of the assignment, this was difficult i.e. breeding obs tend to occur before and during spring. Very little happens end of summer and winter.
1164	2012	sought out research similar to the size of climatewatch
1166	2012	Provided more detailed observations and
1169	2012	More scrutinising before recording
1172	2012	I was more eager to find ones on animals and insects - this proved a challenge though!
1173	2012	I learnt to be thorough with my observations - I learnt to include time of data collection, etc
1174	2012	i realised there was a point behind data collection.
1175	2012	more frequent
1176	2012	not always same as from research
1177	2012	more aware of changes
1179	2012	I didn't complete the 20 observations because I knew that they would be of more harm then good.
1181	2012	I started collecting data with others

## Sheet: No Change
Count	Year	Did analysing ClimateWatch data affect your approach to data collection for our 20 observations? (No) Why not?
3	2014	Didn't have to change anything to make my recordings reliable.
14	2014	They were irrelevant
21	2014	I found it all quite rushed, and not well-explained
23	2014	I had already collected my data and knew of it's validity - I reported species which I knew well
29	2014	The indicator species that was assigned to me was hard to find.
32	2014	because i made sure none of my sightings were falsified.
35	2014	most of the information was not very useful
73	2014	climatewatch helped me identify the main features of a plant/animal, and then identify what phenophase is it in.
86	2014	Because our hypotheiss is support the climate watch data
89	2014	I've participated in citizen science projects before, therefore I was already knew what to expect and was very careful with the identification, location and other details of my sightings.
92	2014	because I always try to record the correct indicator species
119	2014	i did not do the observation of the species i analysed
121	2014	Because the process of collecting data was on many species whereas the analysis was on a single species
126	2014	Because I was already doing it correctly
141	2014	because i gathered the data collected through the method i wanted
152	2014	Not sure
154	2014	Collecting my own data for ClimateWatch was straightforward and the data found on the ClimateWatch site was generally not reliable.
156	2014	When I made a sighting, it was usually while I was on my way somewhere, so I didn't really think much or have a particular approach when was making my sightings. Because of this I'm assuming that the way I collected data was not affected by my data analysis.
157	2014	I planned to be thorough with my data regardless of analyse of data.
160	2014	I had to make observations no matter what my climatewatch data said. Therefore I just went out there and made sightings, not giving much thought to them and considering their significance.
161	2014	Most citizen scientist on climate watch have a good approach in recording data and include all relevant information.
165	2014	The credibility of the data
179	2014	The data is too narrow to be analysed
183	2014	I felt the climatewatch data was not sufficient enough
190	2014	It was the same
194	2014	they were similar
198	2014	no own observation of species
199	2014	I'm pretty accurate when I record species.
206	2014	? because it didn't?
209	2014	it didnt't really affect
217	2014	I took photos of plants and birds. At no point did this spur deep consideration of those plants and birds.
218	2014	Wasn't always able to photograph the species at the time of observation and had to enter sighting at later stage
219	2014	Didn't care
221	2014	it did change my approach
224	2014	there was not much choice of what to record in Perth
227	2014	my species is not in the western region of Australia
242	2014	just didnt
243	2014	Because I was already thorough
244	2014	I already understood the know-how
246	2014	I never thought that my analysis affected the way I recorded species. I went to a nearby lake with species in mind, but took photos of all birds I saw. I then cross referenced this with the list of ClimateWatch species. I don't really think the analysis was involved in my observation process.
250	2014	-
254	2014	not sure of the question
258	2014	i was already aware of what is useful to have recorded in a sighting from working as a scientist.
261	2014	because for my analysis i just had to identify behavior and time all of which are necessary in the submission of a sighting nothing else
264	2014	because i just collected what i could observe
265	2014	This was done at different times
266	2014	N/A
267	2014	These observations were basic yes/no questions - it was not really possible to be able to be affected.
269	2014	the data from our indicator species
272	2014	The Climatewatch data in our project was large-scale, so analysing the population movement of my species didn't impact on my data collection.
289	2014	Why should it
303	2014	No comment
309	2014	My method was effective enough
323	2014	just because
331	2014	It didn't affect how I recorded
332	2014	i did not go out of my way to find species
333	2014	Some species were not found locally.
335	2014	My species for the journal can grow in various environments so it didn't have a specific place to look for plants like that
336	2014	i only recorded what i could easily observe
340	2014	data was collected in a similar manner
344	2014	I used the same approach for both.
345	2014	not really as there is nothing much you can add except for additional comments
351	2014	Because I was doing what i felt like was good observations
362	2014	It just... didn't appear to have that much of an effect?
364	2014	Analysis of data didn't affect visual observations
375	2014	Most of my sightings were recorded after the article was written
385	2014	maybe because i didnt take much consideration into it
393	2014	I didnt have an approach to start with. I got told how to do it and that is how i did it.
396	2014	Not realiable data
406	2014	It was our only data source
410	2014	Because it isn't reliable so it is difficult to use the information scientifically
427	2014	Couldn't see how to improve my own work.
429	2014	Given that we were observing a number of different phylums, orders and sometimes even kingdoms in our own ClimateWatch data it seemed to specific to change all of that based on one species. Moreover I did not feel that there was anything wrong with the way I was recording it in the first place.
432	2014	Too busy!
435	2014	Collected in one semester, no seasonal event can be found.
440	2014	as it all looked reliable
444	2014	Had no effect
450	2014	It just didn't
451	2014	Because it didn't
459	2014	I was just as thorough before and after, I had no reason to change my approach.
464	2014	I treated the two separately
465	2014	Because my species are too small to observe and they basically don't exist in western Australia, so i didn't have the chance to find them.
468	2014	I already made an effort to record reliable data.
481	2014	Because collecting data of my own was different to climate watch in terms of a smaller scale
484	2014	There are no individuals of my indicator species near my home or anywhere I go on a regular basis, at least that I am aware of.
489	2013	I did my sightings before I did my Journal Article
494	2013	because i used what was convenient
496	2013	because it didn't really correlate
505	2013	the information that i needed from the data was the same style as i had previously been putting in to the climate watch website.
509	2013	It didn't seem to have any effect; you can only observe what is around.
516	2013	My
526	2013	I collected the 10 observations before the data analysis
529	2013	because it is purely about observation and recording those observations
532	2013	had already collected ten observations
543	2013	Because i am not analysing my 10 species
549	2013	I recorded the species i could find in my neighbourhood, i didnt go and look for specifc species
551	2013	Previous data collection experience
553	2013	because i analysed the climate watch data after i had collected the data for my 10 observations, so it did not affect it.
558	2013	I did most of my ClimateWatch observations before I did my journal project and analysed the ClimateWatch data for my species.
561	2013	I just didn't really acknowledge it
571	2013	Because every observation is different
572	2013	My species was Tadarida australis, which was not commonly observed in Perth.
573	2013	i looked for a wide range of species
575	2013	The species I analysed were not found in Western Australia so I could not look for it or observe it.
576	2013	I had filled in the data to the fullest extent possible.
577	2013	I did not look at the ClimateWatch date for all my 10 species.
578	2013	Because i was already recording accurately and carefully.
579	2013	Collected most observations before the analysis
583	2013	I recorded most of my observations quite early before the data analysis really began, and became too busy to really embrace collecting any more observations particularly without the convenience of an android phone app.
586	2013	I dont find it useful?
588	2013	i added my sighting before
590	2013	I was already doing it correctly
601	2013	because the species my group did is not in the area in which i live
602	2013	cause it didnt
605	2013	no comment
610	2013	I merely recorded what I saw.
611	2013	I had already completed them and there wasn't any major change I could make apart from driving into the country, which was inconvenient.
623	2013	It isn't convenient for me to travel far away from urban civilisation to make sightings.
626	2013	because i had to do it
628	2013	because it didnt
630	2013	I always made sure my observations were accurate as possible
635	2013	I did it before analysing
637	2013	I would have given accurate observations regardless
638	2013	I didnt see a way where the observations provided could be improved
642	2013	Because I can follow the step by step easy process on my phone no problem and the data on my species didn't bother me much in terms of inaccuracy
649	2013	Didn't analyse the species i recorded
651	2013	species was different to the data i collected, did see any apparent helpfulness
656	2013	Was confident already in data collecton
657	2013	i observe and record what i see at the time, not use others info..
665	2013	it did not interest me
667	2013	collection methods were the same
668	2013	Used the same approach as I always did
670	2013	I collected my 10 observations before analysing ClimateWatch data
678	2013	wasnt considering what my recordings would be used for
683	2013	because what I would have recorded has not been affected, it would be the same as normal
693	2013	Its still just a sighting
696	2013	The process of recording observations is too simple to be affected and altered.
698	2013	Climate watch was easy enough to use without any background experience
705	2013	was already complete
708	2013	My data was similar to that recorded by others
718	2013	No real reason
730	2013	I just collected data on what I saw in front of me.
731	2013	I'm not sure
734	2013	they system they have set up now is easy to navigate and avoid the mistakes made by previous citizen scientist so I didn't feel the need to change what i was doing
739	2013	It just didn't
741	2013	No frogs near where I live
743	2013	I'm still looking for certain species and whether or not they're flowering or breeding at
744	2013	I recorded the behaviours of species I happened to see, not necessarily the most popular observations recorded by ClimateWatch participants.
746	2013	Just didnt
747	2013	Did not really consider much for the climatewatch species data collection
750	2013	The way climatewatch is set up still limited its reliability as a data source
751	2013	Because I just went and looked for species
755	2013	It just didn't
766	2013	Because I could only do what I knew.
768	2013	Didn't relate to my hypothesis
772	2013	Did the observations all before I had much experience with climate watch
776	2013	Made no difference to me
778	2013	I already knew how to enter data
779	2013	Never really occured to me!
784	2013	still the same
789	2013	I already would have tried to be accurate in my recordings.
794	2013	I just identified species that were infront of me, I didn't go hunting for different types.
796	2013	never done it before, therefore no change
797	2013	Because the Boab isn't in perth
803	2013	Because I was never able to record my journal project species
807	2013	I did not sight any of my indicator species in my observations for ClimateWatch
813	2013	I made my observations before analysing the data
814	2013	-
817	2013	? Because it didn't
820	2012	We based our journal on other data as climatewatch was relatively useless
829	2012	Because I have been doing it as accurately as I can.
832	2012	My data analysis was restricted to present or not as a distribution study and this was simply and easily done in climatewatch with my 20+ observations.
836	2012	Because I was
837	2012	I was already very interested in the observation program & our species that we wrote the report on did not show a shortage in recordings which may have motivated me to look for it specifically.
843	2012	I was filling in the observations correctly
850	2012	I had already finished entering my observations before doing the Journal.
851	2012	I followed the original template and made backyard observations
852	2012	because i didnt do it
861	2012	Most of the species I recorded were in my backyard so it was easy for me to observe them.
862	2012	time constraints - I just recorded when I had the time
864	2012	why would it?
865	2012	because I didn't need to
869	2012	My approach was already a sound and valid one appropriate to my situation and analysing the data did not need to change my approach.
870	2012	Because when collecting my observations i just used what species were around, the climatewatch data had no influence to what species happened to be there
872	2012	because i just went and observed species
875	2012	time was a factor. few months will not relatively show alot of differences in the species. still need time to observe and analyse.
876	2012	Didn't have any affect.
881	2012	for the 20 observations, i was looking at behavioural changes in different species rather than distribution changes
884	2012	Homework.
887	2012	Even though it may be discouraging to see that results appear to me not very reliable, but it is responsible for me to key in accurate results
888	2012	because my approach was more than anything based on getting it done as quickly as possible and not so much with science in mind
893	2012	It was same as already done
902	2012	I was already making sure I was making correct observations and not recording the wrong thing etc.
904	2012	i thought i was approaching the data collection correctly
908	2012	not interesting
909	2012	species identification issues
910	2012	I was already collecting data in a manner in which I would want data i was analysing to be collected and recorded.
913	2012	It's not easy to catch behaviors like birds on nest...
929	2012	because from doing the observations I only observed, I didnt have to give reasons why they are acting like they are or why they can grow here.
930	2012	the data already recorded was at the same standard as my own.
931	2012	it just didnt
942	2012	not enough species
943	2012	no difference
950	2012	Due to time constraints. If I were to do it again, I would take more observations over a greater time period. I would try to not focus on only a few species but try and observe a greater number.
951	2012	I have previous experience with data collection.
953	2012	The recording just requirs us to see and identify species
955	2012	Collecting data on the behaviour of indicator species is regulated by option selection.
956	2012	The data for the fan-tailed cuckoo was not very
958	2012	climatewatch data was similar to mine
961	2012	Because I had already decided to take photos and be sure that I was accurate before I started.
966	2012	Made me realised how important climate watch data is to scientists
969	2012	I simply observed animals that I knew off and that lived around me. Nothing affected that
977	2012	I'm not sure why it would
978	2012	Frequency and consistency of data varied greatly
979	2012	Because it didn't provide any reason to change my current method of observation.
983	2012	I had already adopted an approach that I deemed suitable and reliable
990	2012	I still entered my data in the same fashion, as it appeared to be similar to the data I analysed from climatewatch
991	2012	the data
992	2012	I have tried to make mine as accurate as possible, despite the fact that my data analysis seemed to suggest that most of the existing data is wildly inaccurate.
996	2012	i did not do any of my observations before doing the Journal Article
997	2012	it didn't impact me at all
998	2012	I don't know?
1002	2012	Did not change anything
1010	2012	I was not interested unfortunately!
1012	2012	my approach just didn't change, I did what I had to corectly
1013	2012	didn't affect it
1017	2012	No as I found species that were close to me and that i could easily identify. I did not go out and find species that climate watch does not have much data on.
1024	2012	i didnt change the way i colected data
1034	2012	unrelated information
1035	2012	Should it?
1036	2012	A list of behaviours to look out for was given prior to collecting 20 observations which was similar to the ClimateWatch data analysed
1043	2012	all dataprovided (it seems) was broad and easily accessible so this is how i approached collection of my data
1044	2012	because I collected it however I wanted to.
1045	2012	The only analyse perfomed on our ClimateWatch data was projecting the information on a map to help identify distribution areas
1053	2012	I didn't collect my data any differently after analysing other ClimateWatch data, than I had before.
1056	2012	I did not analyse the data
1057	2012	I recorded my observations carefully and provided pictures where possible even before I started analysing our data.
1058	2012	I don't know
1061	2012	Because I didn't want to examine frogs
1062	2012	it was not influential enough
1067	2012	had nothing to do with each other
1071	2012	wasnt very influential
1076	2012	Because I was recording what I had seen
1080	2012	unable to answer
1082	2012	It didnt change my approach but i was careful not make mistakes entering my data as i had noticed some inaccurate data we came across was simply due to typo errors
1085	2012	I enjoy submiting detailed information anyway
1089	2012	The ClimateWatch data did not really contain any information about how best to go about collecting data, and therefore that my approach was as good as any citizen scientist's.
1090	2012	limited type of observations-can't be helped
1092	2012	I just collected it from when I remembered seeing it
1095	2012	I wasn't primarily involved in data analysis.
1097	2012	I was not assigned the data analysis task.
1099	2012	In my observations i only included my sightings without being affected on what others were reporting to ClimateWatch for the same species
1108	2012	ther are enough data from climatewatch.
1110	2012	The data I received for the cabbage white was so skewed it was obvious climate change wasn't the problem and made me wonder what the point is of me entering 'accurate' results.
1123	2012	I used to the same data
1124	2012	My main concern was with the quality of the observations. The quality of mine was the same before and after analysis.
1126	2012	no idea
1135	2012	there was nothing to change my mind about taking data from the enviroment and inputing it to the climate watch website
1139	2012	I haven't collected data like this before
1143	2012	because we only analysed one species
1145	2012	I did not collect any data for the species I analysed.
1154	2012	Data was easily interpreted
1157	2012	becuase i still had to collect the same data and enter it in the same way
1158	2012	The data was done in a
1160	2012	The method in which data was collected was easy enough and i just stuck to that.
1163	2012	Most of the data that ClimateWatch had collected was pretty good already.
1165	2012	I focused more on historical data so the climate watch data didn't affect me much
1167	2012	I did not sight any White-cheeked honeyeaters while collecting data and this was the only climate watch data analysed in our journal article
1168	2012	It just didn't make a any difference.
1170	2012	I procrastinated, so didn't collect all of the possible data I could have
1171	2012	Didnt
1178	2012	i still collected in the same way as before we analysed the data
1180	2012	no
